# Supplementary material for: Transcriptome Analysis of Beta macrocarpa and Identification of Differentially Expressed Transcripts in Response to Beet Necrotic Yellow Vein Virus Infection
Source: PLoS One. 2015 Jul 21;10(7):e0132277. doi: 10.1371/journal.pone.0132277 (PMC4719419; doi:10.1371/journal.pone.0132277)
Supplement: S1 File — (XLSX) [file pone.0132277.s001.xlsx]

## Sheet: Sheet1
test_id	gene_id	annotation	GO ID	KEGG ID
TCONS_00000001	XLOC_000001
TCONS_00000002	XLOC_000002	gi|359485795|ref|XP_002271238.2| 56.94 7e-96 45.45 PREDICTED: uncharacterized protein LOC100247755 [Vitis vinifera]
TCONS_00000003	XLOC_000003	gi|356569389|ref|XP_003552884.1| 48.47 1e-40 27.49 PREDICTED: uncharacterized protein LOC100814301 [Glycine max]
TCONS_00000004	XLOC_000004	gi|255577062|ref|XP_002529415.1| 36.36 4e-09 4.94 mom(plant), putative [Ricinus communis]
TCONS_00000005	XLOC_000005	gi|255573564|ref|XP_002527706.1| 68.18 8e-13 5.35 peptidase, putative [Ricinus communis]
TCONS_00000006	XLOC_000006	gi|359497102|ref|XP_003635424.1| 26.69 9e-16 38.78 PREDICTED: LOW QUALITY PROTEIN: putative ribonuclease H protein At1g65750-like [Vitis vinifera]
TCONS_00000007	XLOC_000007
TCONS_00000008	XLOC_000008
TCONS_00000009	XLOC_000009
TCONS_00000010	XLOC_000010	gi|302756051|ref|XP_002961449.1| 38.81 2e-08 11.57 hypothetical protein SELMODRAFT_76871 [Selaginella moellendorffii]
TCONS_00000011	XLOC_000011	gi|224104851|ref|XP_002313591.1| 87.32 2e-68 29.16 predicted protein [Populus trichocarpa]		ko04075 Plant hormone signal transduction;
TCONS_00000012	XLOC_000012	gi|225459766|ref|XP_002284764.1| 76.47 0.0 50.60 PREDICTED: phospholipase D delta-like [Vitis vinifera]	GO:0003824;GO:0008152;	ko00564 Glycerophospholipid metabolism; ko00565 Ether lipid metabolism; ko01100 Metabolic pathways; ko04144 Endocytosis; ko04666 Fc gamma R-mediated phagocytosis; ko04724 Glutamatergic synapse; ko04912 GnRH signaling pathway;
TCONS_00000013	XLOC_000013
TCONS_00000014	XLOC_000014	gi|356566454|ref|XP_003551446.1| 34.76 2e-36 9.26 PREDICTED: uncharacterized protein LOC100819074 [Glycine max]
TCONS_00000015	XLOC_000015
TCONS_00000016	XLOC_000016	gi|225441014|ref|XP_002277536.1| 54.01 6e-75 71.19 PREDICTED: uncharacterized protein LOC100254577 [Vitis vinifera]
TCONS_00000017	XLOC_000017	gi|225441014|ref|XP_002277536.1| 43.33 2e-11 30.19 PREDICTED: uncharacterized protein LOC100254577 [Vitis vinifera]
TCONS_00000018	XLOC_000018	gi|225444754|ref|XP_002279259.1| 56.54 4e-70 91.83 PREDICTED: auxin-binding protein ABP19a [Vitis vinifera]
TCONS_00000019	XLOC_000019	gi|224118994|ref|XP_002331299.1| 32.47 2e-113 97.58 predicted protein [Populus trichocarpa]	GO:0003676;GO:0046983;GO:0003677;
TCONS_00000020	XLOC_000020
TCONS_00000021	XLOC_000021	gi|359488002|ref|XP_002263591.2| 86.08 1e-31 5.04 PREDICTED: myosin-H heavy chain-like [Vitis vinifera]
TCONS_00000022	XLOC_000022
TCONS_00000023	XLOC_000023	gi|242070283|ref|XP_002450418.1| 32.67 9e-55 59.23 hypothetical protein SORBIDRAFT_05g005061, partial [Sorghum bicolor]
TCONS_00000024	XLOC_000024
TCONS_00000025	XLOC_000025
TCONS_00000026	XLOC_000026
TCONS_00000027	XLOC_000027	gi|323435086|ref|YP_004222304.1| 83.78 6e-14 19.27 NADH dehydrogenase subunit 9 (mitochondrion) [Beta vulgaris subsp. maritima]
TCONS_00000028	XLOC_000028
TCONS_00000029	XLOC_000029
TCONS_00000030	XLOC_000030
TCONS_00000031	XLOC_000031
TCONS_00000032	XLOC_000032
TCONS_00000033	XLOC_000033
TCONS_00000034	XLOC_000034
TCONS_00000035	XLOC_000035	gi|15230692|ref|NP_190126.1| 69.63 5e-180 73.47 exostosin family protein [Arabidopsis thaliana]	GO:0016020;
TCONS_00000036	XLOC_000036	gi|224123938|ref|XP_002319201.1| 84.62 2e-26 11.56 predicted protein, partial [Populus trichocarpa]
TCONS_00000037	XLOC_000037
TCONS_00000038	XLOC_000038
TCONS_00000039	XLOC_000039	gi|357496063|ref|XP_003618320.1| 32.69 2e-19 16.69 Phytoalexin-deficient 4-2 protein [Medicago truncatula]
TCONS_00000040	XLOC_000040
TCONS_00000041	XLOC_000041
TCONS_00000042	XLOC_000042	gi|225424140|ref|XP_002283949.1| 80.77 1e-72 81.72 PREDICTED: histone chaperone ASF1B [Vitis vinifera]	GO:0005634;GO:0006333;GO:0005634;GO:0006333;
TCONS_00000043	XLOC_000043	gi|224117832|ref|XP_002317679.1| 69.31 4e-43 11.15 predicted protein [Populus trichocarpa]	GO:0005975;GO:0004553;	ko00052 Galactose metabolism; ko00500 Starch and sucrose metabolism; ko01100 Metabolic pathways;
TCONS_00000044	XLOC_000044	gi|224126107|ref|XP_002319757.1| 41.96 1e-14 32.71 predicted protein [Populus trichocarpa]
TCONS_00000045	XLOC_000045
TCONS_00000046	XLOC_000046
TCONS_00000047	XLOC_000047	gi|225447699|ref|XP_002277219.1| 69.57 0.0 53.63 PREDICTED: G-type lectin S-receptor-like serine/threonine-protein kinase At2g19130 isoform 1 [Vitis vinifera]	GO:0004672;GO:0005524;GO:0006468;GO:0016772;
TCONS_00000048	XLOC_000048
TCONS_00000049	XLOC_000049
TCONS_00000050	XLOC_000050	gi|357519715|ref|XP_003630146.1| 59.44 5e-132 55.71 hypothetical protein MTR_8g092300 [Medicago truncatula]		ko03440 Homologous recombination;
TCONS_00000051	XLOC_000051	gi|225451467|ref|XP_002274131.1| 63.20 1e-43 38.11 PREDICTED: peroxidase 55-like [Vitis vinifera]	GO:0020037;GO:0006979;GO:0055114;GO:0004601;GO:0004601;GO:0055114;GO:0020037;GO:0006979;	ko00360 Phenylalanine metabolism; ko00680 Methane metabolism; ko00940 Phenylpropanoid biosynthesis; ko01100 Metabolic pathways; ko01110 Biosynthesis of secondary metabolites;
TCONS_00000052	XLOC_000052	gi|224131772|ref|XP_002328104.1| 33.97 3e-22 15.86 cc-nbs-lrr resistance protein [Populus trichocarpa]
TCONS_00000053	XLOC_000053
TCONS_00000054	XLOC_000054	gi|356566373|ref|XP_003551407.1| 71.70 2e-19 32.70 PREDICTED: uncharacterized protein LOC100817121 [Glycine max]
TCONS_00000055	XLOC_000055
TCONS_00000056	XLOC_000056
TCONS_00000057	XLOC_000057
TCONS_00000058	XLOC_000058
TCONS_00000059	XLOC_000059	gi|224096209|ref|XP_002310575.1| 57.60 2e-43 35.21 predicted protein [Populus trichocarpa]
TCONS_00000060	XLOC_000060
TCONS_00000061	XLOC_000061
TCONS_00000062	XLOC_000062
TCONS_00000063	XLOC_000063	gi|357448155|ref|XP_003594353.1| 75.68 3e-14 17.54 Small GTP binding protein Rab2 [Medicago truncatula]
TCONS_00000064	XLOC_000063	gi|357448155|ref|XP_003594353.1| 75.68 3e-14 17.54 Small GTP binding protein Rab2 [Medicago truncatula]
TCONS_00000065	XLOC_000064	gi|224095978|ref|XP_002310514.1| 67.80 3e-23 32.50 predicted protein [Populus trichocarpa]
TCONS_00000066	XLOC_000065	gi|357119383|ref|XP_003561421.1| 59.79 3e-34 70.29 PREDICTED: leaf-specific thionin BTH6-like [Brachypodium distachyon]	GO:0006952;GO:0006952;
TCONS_00000067	XLOC_000066	gi|225459621|ref|XP_002284556.1| 75.44 0.0 94.83 PREDICTED: metal transporter Nramp5 [Vitis vinifera]	GO:0005215;GO:0016020;GO:0006810;
TCONS_00000068	XLOC_000067	gi|224111448|ref|XP_002315859.1| 60.23 5e-59 46.63 predicted protein [Populus trichocarpa]	GO:0055114;GO:0016491;GO:0016706;
TCONS_00000069	XLOC_000068	gi|359493507|ref|XP_002263295.2| 44.07 5e-127 64.24 PREDICTED: wall-associated receptor kinase 2-like [Vitis vinifera]	GO:0030247;GO:0016021;GO:0004674;GO:0006468;GO:0004672;GO:0016772;GO:0005509;
TCONS_00000070	XLOC_000069	gi|359477789|ref|XP_002281024.2| 59.80 2e-29 25.35 PREDICTED: RING-H2 finger protein ATL16-like [Vitis vinifera]
TCONS_00000071	XLOC_000070
TCONS_00000072	XLOC_000071	gi|224131928|ref|XP_002328142.1| 70.20 4e-133 98.80 hypothetical protein POPTRDRAFT_827261 [Populus trichocarpa]
TCONS_00000073	XLOC_000072
TCONS_00000074	XLOC_000073	gi|302773063|ref|XP_002969949.1| 82.94 4e-85 25.76 hypothetical protein SELMODRAFT_440900 [Selaginella moellendorffii]		ko03060 Protein export; ko04141 Protein processing in endoplasmic reticulum; ko05020 Prion diseases;
TCONS_00000075	XLOC_000074
TCONS_00000076	XLOC_000075
TCONS_00000077	XLOC_000076
TCONS_00000078	XLOC_000077	gi|224089050|ref|XP_002335061.1| 32.53 2e-18 34.38 predicted protein [Populus trichocarpa]
TCONS_00000079	XLOC_000078	gi|255580754|ref|XP_002531198.1| 39.50 1e-21 87.50 conserved hypothetical protein [Ricinus communis]
TCONS_00000080	XLOC_000079
TCONS_00000081	XLOC_000080
TCONS_00000082	XLOC_000081
TCONS_00000083	XLOC_000082	gi|224117300|ref|XP_002331746.1| 36.60 3e-49 30.02 predicted protein [Populus trichocarpa]
TCONS_00000084	XLOC_000083	gi|255565919|ref|XP_002523948.1| 42.68 1e-10 22.53 conserved hypothetical protein [Ricinus communis]
TCONS_00000085	XLOC_000084
TCONS_00000086	XLOC_000085
TCONS_00000087	XLOC_000086
TCONS_00000088	XLOC_000087
TCONS_00000089	XLOC_000088
TCONS_00000090	XLOC_000089
TCONS_00000091	XLOC_000090
TCONS_00000092	XLOC_000091
TCONS_00000093	XLOC_000092
TCONS_00000094	XLOC_000093	gi|356551721|ref|XP_003544222.1| 70.43 6e-104 35.70 PREDICTED: uncharacterized protein LOC100811695 [Glycine max]
TCONS_00000095	XLOC_000094
TCONS_00000096	XLOC_000095
TCONS_00000097	XLOC_000096	gi|359490428|ref|XP_003634087.1| 61.45 2e-75 62.15 PREDICTED: O-glucosyltransferase rumi-like [Vitis vinifera]
TCONS_00000098	XLOC_000097
TCONS_00000099	XLOC_000098	gi|255583943|ref|XP_002532719.1| 42.93 1e-44 48.59 ubiquitin-protein ligase, putative [Ricinus communis]	GO:0005515;
TCONS_00000100	XLOC_000099
TCONS_00000101	XLOC_000100
TCONS_00000102	XLOC_000101
TCONS_00000103	XLOC_000102	gi|356555555|ref|XP_003546096.1| 59.09 2e-32 69.11 PREDICTED: CASP-like protein 6-like [Glycine max]
TCONS_00000104	XLOC_000103
TCONS_00000105	XLOC_000104
TCONS_00000106	XLOC_000105	gi|224113343|ref|XP_002316463.1| 88.78 2e-54 9.10 predicted protein, partial [Populus trichocarpa]		ko03018 RNA degradation;
TCONS_00000107	XLOC_000106
TCONS_00000108	XLOC_000107
TCONS_00000109	XLOC_000108
TCONS_00000110	XLOC_000109	gi|242095730|ref|XP_002438355.1| 61.70 1e-14 10.51 hypothetical protein SORBIDRAFT_10g013500 [Sorghum bicolor]
TCONS_00000111	XLOC_000110
TCONS_00000112	XLOC_000111
TCONS_00000113	XLOC_000112	gi|18409110|ref|NP_564940.1| 89.33 1e-39 9.57 phosphate transporter PHO1-1 [Arabidopsis thaliana]
TCONS_00000114	XLOC_000113	gi|225449286|ref|XP_002276843.1| 65.38 6e-41 21.76 PREDICTED: UDP-glycosyltransferase 76C4-like [Vitis vinifera]	GO:0016758;GO:0008152;
TCONS_00000115	XLOC_000114	gi|115458070|ref|NP_001052635.1| 58.18 3e-34 20.45 Os04g0389000, partial [Oryza sativa Japonica Group]	GO:0003676;GO:0015074;
TCONS_00000116	XLOC_000115	gi|225460999|ref|XP_002278373.1| 80.27 1e-174 39.87 PREDICTED: DEAD-box ATP-dependent RNA helicase 32 [Vitis vinifera]	GO:0003676;GO:0008026;GO:0005524;
TCONS_00000117	XLOC_000116
TCONS_00000118	XLOC_000117	gi|224105109|ref|XP_002313690.1| 36.92 2e-65 91.95 f-box family protein [Populus trichocarpa]
TCONS_00000119	XLOC_000118
TCONS_00000120	XLOC_000119	gi|255552356|ref|XP_002517222.1| 48.56 1e-107 99.27 E3 ubiquitin ligase PUB14, putative [Ricinus communis]	GO:0016567;GO:0000151;GO:0004842;GO:0005488;
TCONS_00000121	XLOC_000120
TCONS_00000122	XLOC_000121	gi|225424625|ref|XP_002282301.1| 67.71 0.0 98.46 PREDICTED: pentatricopeptide repeat-containing protein At1g13040, mitochondrial [Vitis vinifera]
TCONS_00000123	XLOC_000122
TCONS_00000124	XLOC_000123	gi|225435556|ref|XP_002285574.1| 53.56 3e-79 29.41 PREDICTED: linoleate 13S-lipoxygenase 2-1, chloroplastic [Vitis vinifera]	GO:0016702;GO:0046872;GO:0055114;GO:0016702;GO:0046872;GO:0055114;	ko00591 Linoleic acid metabolism; ko00592 alpha-Linolenic acid metabolism; ko01100 Metabolic pathways;
TCONS_00000125	XLOC_000124	gi|224111726|ref|XP_002315954.1| 83.89 3e-91 42.55 lysine/histidine transporter [Populus trichocarpa]
TCONS_00000126	XLOC_000125	gi|225423911|ref|XP_002281867.1| 79.51 5e-135 55.71 PREDICTED: lysine histidine transporter-like 6 [Vitis vinifera]
TCONS_00000127	XLOC_000126
TCONS_00000128	XLOC_000127
TCONS_00000129	XLOC_000128
TCONS_00000130	XLOC_000129	gi|359476591|ref|XP_002275259.2| 48.98 1e-26 24.15 PREDICTED: protein DA1-related 1-like [Vitis vinifera]
TCONS_00000131	XLOC_000130
TCONS_00000132	XLOC_000131
TCONS_00000133	XLOC_000132
TCONS_00000134	XLOC_000133	gi|224101161|ref|XP_002312165.1| 85.94 6e-29 3.32 predicted protein [Populus trichocarpa]
TCONS_00000135	XLOC_000134
TCONS_00000136	XLOC_000135
TCONS_00000137	XLOC_000136	gi|255544736|ref|XP_002513429.1| 45.62 1e-52 91.77 conserved hypothetical protein [Ricinus communis]
TCONS_00000138	XLOC_000137	gi|359489272|ref|XP_002274161.2| 73.91 0.0 57.76 PREDICTED: chromodomain-helicase-DNA-binding protein 1-like [Vitis vinifera]	GO:0005524;GO:0003676;GO:0004386;GO:0005524;GO:0003677;
TCONS_00000139	XLOC_000138
TCONS_00000140	XLOC_000139
TCONS_00000141	XLOC_000140	gi|359478768|ref|XP_002283262.2| 66.58 7e-176 63.56 PREDICTED: pentatricopeptide repeat-containing protein At4g33170 [Vitis vinifera]
TCONS_00000142	XLOC_000141
TCONS_00000143	XLOC_000142	gi|225453226|ref|XP_002265630.1| 66.39 6e-36 23.98 PREDICTED: ent-kaurenoic acid oxidase 2 [Vitis vinifera]	GO:0016705;GO:0020037;GO:0055114;GO:0005506;GO:0009055;	ko00904 Diterpenoid biosynthesis; ko01100 Metabolic pathways; ko01110 Biosynthesis of secondary metabolites;
TCONS_00000144	XLOC_000143	gi|357510259|ref|XP_003625418.1| 82.29 4e-80 35.71 Ammonium transporter 1 member [Medicago truncatula]
TCONS_00000145	XLOC_000144	gi|225457835|ref|XP_002267135.1| 44.44 5e-31 43.07 PREDICTED: uncharacterized protein LOC100243726 [Vitis vinifera]
TCONS_00000146	XLOC_000145	gi|357520473|ref|XP_003630525.1| 64.22 6e-49 57.98 Glutathione transferase [Medicago truncatula]	GO:0005515;	ko00480 Glutathione metabolism; ko00980 Metabolism of xenobiotics by cytochrome P450; ko00982 Drug metabolism - cytochrome P450;
TCONS_00000147	XLOC_000146
TCONS_00000148	XLOC_000147
TCONS_00000149	XLOC_000148	gi|356566000|ref|XP_003551223.1| 50.67 2e-44 20.16 PREDICTED: uncharacterized protein LOC100781466 [Glycine max]	GO:0006278;GO:0003964;GO:0003723;
TCONS_00000150	XLOC_000149	gi|302756051|ref|XP_002961449.1| 41.24 1e-30 16.75 hypothetical protein SELMODRAFT_76871 [Selaginella moellendorffii]
TCONS_00000151	XLOC_000150	gi|224113825|ref|XP_002316585.1| 47.54 1e-12 6.50 predicted protein [Populus trichocarpa]
TCONS_00000152	XLOC_000151
TCONS_00000153	XLOC_000152
TCONS_00000154	XLOC_000153
TCONS_00000155	XLOC_000154
TCONS_00000156	XLOC_000155
TCONS_00000157	XLOC_000156
TCONS_00000158	XLOC_000157
TCONS_00000159	XLOC_000158
TCONS_00000160	XLOC_000159	gi|224087361|ref|XP_002308136.1| 89.53 3e-50 81.90 predicted protein [Populus trichocarpa]	GO:0005840;GO:0006412;GO:0005622;GO:0003735;	ko03010 Ribosome;
TCONS_00000161	XLOC_000160	gi|357127783|ref|XP_003565557.1| 33.67 7e-88 56.16 PREDICTED: uncharacterized protein LOC100822107 [Brachypodium distachyon]	GO:0008270;
TCONS_00000162	XLOC_000161	gi|359479390|ref|XP_002270885.2| 47.30 2e-52 14.87 PREDICTED: DEMETER-like protein 3-like [Vitis vinifera]	GO:0003824;GO:0006281;
TCONS_00000163	XLOC_000162
TCONS_00000164	XLOC_000163
TCONS_00000165	XLOC_000164
TCONS_00000166	XLOC_000165	gi|357438995|ref|XP_003589774.1| 67.53 8e-69 72.99 Aminoacylase-1 [Medicago truncatula]	GO:0008152;GO:0016787;	ko00330 Arginine and proline metabolism; ko01100 Metabolic pathways; ko01110 Biosynthesis of secondary metabolites;
TCONS_00000167	XLOC_000166	gi|357463511|ref|XP_003602037.1| 69.12 1e-27 32.23 RING finger protein [Medicago truncatula]
TCONS_00000168	XLOC_000167
TCONS_00000169	XLOC_000168
TCONS_00000170	XLOC_000169	gi|356526603|ref|XP_003531906.1| 78.38 1e-34 9.79 PREDICTED: cell division cycle protein 27 homolog B-like [Glycine max]
TCONS_00000171	XLOC_000170	gi|225437400|ref|XP_002270318.1| 74.83 0.0 59.08 PREDICTED: gamma-tubulin complex component 4 homolog [Vitis vinifera]	GO:0000226;GO:0000922;GO:0005815;
TCONS_00000172	XLOC_000170	gi|225437400|ref|XP_002270318.1| 74.83 0.0 59.08 PREDICTED: gamma-tubulin complex component 4 homolog [Vitis vinifera]	GO:0000226;GO:0000922;GO:0005815;
TCONS_00000173	XLOC_000171
TCONS_00000174	XLOC_000172
TCONS_00000175	XLOC_000173
TCONS_00000176	XLOC_000174	gi|224109270|ref|XP_002333289.1| 38.05 2e-14 23.29 predicted protein [Populus trichocarpa]
TCONS_00000177	XLOC_000175
TCONS_00000178	XLOC_000176
TCONS_00000179	XLOC_000177	gi|225452464|ref|XP_002274475.1| 80.23 0.0 86.33 PREDICTED: apoptosis-enhancing nuclease-like [Vitis vinifera]	GO:0003676;
TCONS_00000180	XLOC_000178
TCONS_00000181	XLOC_000179
TCONS_00000182	XLOC_000180	gi|359484714|ref|XP_002264041.2| 42.97 2e-147 58.24 PREDICTED: probable LRR receptor-like serine/threonine-protein kinase At4g36180-like [Vitis vinifera]	GO:0005515;GO:0005515;
TCONS_00000183	XLOC_000181
TCONS_00000184	XLOC_000182
TCONS_00000185	XLOC_000183
TCONS_00000186	XLOC_000184
TCONS_00000187	XLOC_000185	gi|15218959|ref|NP_173549.1| 35.92 4e-11 12.70 wall-associated receptor kinase 2 [Arabidopsis thaliana]
TCONS_00000188	XLOC_000186
TCONS_00000189	XLOC_000187
TCONS_00000190	XLOC_000188
TCONS_00000191	XLOC_000189
TCONS_00000192	XLOC_000190
TCONS_00000193	XLOC_000191	gi|255587344|ref|XP_002534237.1| 43.06 3e-11 64.15 conserved hypothetical protein [Ricinus communis]
TCONS_00000194	XLOC_000192
TCONS_00000195	XLOC_000193	gi|225449464|ref|XP_002283264.1| 90.07 4e-95 32.06 PREDICTED: protein FIZZY-RELATED 3 [Vitis vinifera]	GO:0005515;GO:0005515;	ko04110 Cell cycle; ko04111 Cell cycle - yeast; ko04120 Ubiquitin mediated proteolysis; ko04914 Progesterone-mediated oocyte maturation;
TCONS_00000196	XLOC_000194	gi|225453070|ref|XP_002269621.1| 67.14 1e-136 100.00 PREDICTED: methyltransferase-like protein 10 isoform 1 [Vitis vinifera]	GO:0008168;GO:0032259;
TCONS_00000197	XLOC_000195
TCONS_00000198	XLOC_000196
TCONS_00000199	XLOC_000197	gi|255586840|ref|XP_002534031.1| 58.13 8e-55 99.34 conserved hypothetical protein [Ricinus communis]
TCONS_00000200	XLOC_000198	gi|255584692|ref|XP_002533067.1| 40.48 4e-18 81.82 conserved hypothetical protein [Ricinus communis]
TCONS_00000201	XLOC_000199	gi|224116858|ref|XP_002331831.1| 42.91 7e-43 18.12 predicted protein [Populus trichocarpa]
TCONS_00000202	XLOC_000200
TCONS_00000203	XLOC_000201
TCONS_00000204	XLOC_000202
TCONS_00000205	XLOC_000203
TCONS_00000206	XLOC_000204
TCONS_00000207	XLOC_000205
TCONS_00000208	XLOC_000206	gi|224103959|ref|XP_002313261.1| 78.97 1e-136 64.72 predicted protein [Populus trichocarpa]
TCONS_00000209	XLOC_000207	gi|224116722|ref|XP_002331861.1| 40.00 5e-16 74.14 predicted protein [Populus trichocarpa]
TCONS_00000210	XLOC_000208
TCONS_00000211	XLOC_000209
TCONS_00000212	XLOC_000210
TCONS_00000213	XLOC_000211
TCONS_00000214	XLOC_000212
TCONS_00000215	XLOC_000213
TCONS_00000216	XLOC_000214	gi|225423551|ref|XP_002274884.1| 59.24 1e-69 26.14 PREDICTED: pentatricopeptide repeat-containing protein At2g03380, mitochondrial [Vitis vinifera]
TCONS_00000217	XLOC_000215
TCONS_00000218	XLOC_000216
TCONS_00000219	XLOC_000217	gi|357485645|ref|XP_003613110.1| 51.14 8e-87 75.22 1-aminocyclopropane-1-carboxylate oxidase [Medicago truncatula]	GO:0055114;GO:0016491;GO:0016706;
TCONS_00000220	XLOC_000218
TCONS_00000221	XLOC_000219	gi|225447268|ref|XP_002279142.1| 50.47 8e-31 100.00 PREDICTED: uncharacterized protein LOC100267059 [Vitis vinifera]
TCONS_00000222	XLOC_000220	gi|224115078|ref|XP_002316934.1| 38.91 7e-38 39.12 cyclic nucleotide-gated channel [Populus trichocarpa]
TCONS_00000223	XLOC_000221
TCONS_00000224	XLOC_000222
TCONS_00000225	XLOC_000223
TCONS_00000226	XLOC_000224
TCONS_00000227	XLOC_000225	gi|359476259|ref|XP_002279425.2| 73.02 0.0 84.65 PREDICTED: putative methyltransferase NSUN5-like [Vitis vinifera]
TCONS_00000228	XLOC_000226	gi|297607929|ref|NP_001060934.2| 48.45 2e-110 78.18 Os08g0133100 [Oryza sativa Japonica Group]
TCONS_00000229	XLOC_000227
TCONS_00000230	XLOC_000228	gi|359485690|ref|XP_003633313.1| 34.30 9e-23 17.91 PREDICTED: uncharacterized protein LOC100854367 [Vitis vinifera]
TCONS_00000231	XLOC_000229
TCONS_00000232	XLOC_000230	gi|356537658|ref|XP_003537342.1| 52.83 4e-28 5.42 PREDICTED: uncharacterized protein LOC100813584 [Glycine max]
TCONS_00000233	XLOC_000231	gi|359484270|ref|XP_002278055.2| 69.95 0.0 99.42 PREDICTED: tubulin--tyrosine ligase-like protein 12-like [Vitis vinifera]	GO:0006464;GO:0004835;
TCONS_00000234	XLOC_000232
TCONS_00000235	XLOC_000233
TCONS_00000236	XLOC_000234	gi|255571109|ref|XP_002526505.1| 61.13 1e-134 100.00 ATPUP11, putative [Ricinus communis]	GO:0016020;
TCONS_00000237	XLOC_000235
TCONS_00000238	XLOC_000236	gi|297839643|ref|XP_002887703.1| 47.03 8e-41 32.17 hypothetical protein ARALYDRAFT_895674 [Arabidopsis lyrata subsp. lyrata]	GO:0005634;GO:0006355;GO:0003677;GO:0009725;
TCONS_00000239	XLOC_000237	gi|359491156|ref|XP_002262922.2| 60.89 0.0 99.42 PREDICTED: telomere length regulation protein TEL2 homolog [Vitis vinifera]	GO:0005488;GO:0005488;GO:0005488;GO:0005488;
TCONS_00000240	XLOC_000238
TCONS_00000241	XLOC_000239	gi|346683245|ref|YP_004842177.1| 94.59 9e-29 100.00 hypothetical protein BemaM_p133 (mitochondrion) [Beta macrocarpa]
TCONS_00000242	XLOC_000240
TCONS_00000243	XLOC_000241
TCONS_00000244	XLOC_000242
TCONS_00000245	XLOC_000243	gi|255079948|ref|XP_002503554.1| 56.72 4e-107 90.61 mitochondrial carrier family [Micromonas sp. RCC299]		ko04020 Calcium signaling pathway; ko05012 Parkinson's disease; ko05016 Huntington's disease;
TCONS_00000246	XLOC_000244
TCONS_00000247	XLOC_000245	gi|224094430|ref|XP_002310159.1| 92.98 1e-29 19.86 predicted protein [Populus trichocarpa]
TCONS_00000248	XLOC_000246	gi|359490377|ref|XP_002263340.2| 69.73 3e-167 58.94 PREDICTED: flap endonuclease GEN-like 2-like [Vitis vinifera]	GO:0004518;GO:0006281;GO:0006281;GO:0004518;GO:0003824;GO:0003677;GO:0003824;GO:0003677;
TCONS_00000249	XLOC_000247
TCONS_00000250	XLOC_000248	gi|255563126|ref|XP_002522567.1| 60.61 1e-07 18.97 conserved hypothetical protein [Ricinus communis]
TCONS_00000251	XLOC_000249
TCONS_00000252	XLOC_000250
TCONS_00000253	XLOC_000251	gi|313199747|ref|YP_004021361.1| 53.23 2e-06 3.23 hypothetical chloroplast RF19 (chloroplast) [Theobroma cacao]
TCONS_00000254	XLOC_000252	gi|224114972|ref|XP_002316906.1| 29.62 3e-21 58.53 predicted protein [Populus trichocarpa]
TCONS_00000255	XLOC_000253	gi|224053881|ref|XP_002298026.1| 85.71 2e-09 2.94 predicted protein [Populus trichocarpa]
TCONS_00000256	XLOC_000254	gi|359479252|ref|XP_002275878.2| 57.38 3e-19 26.29 PREDICTED: uncharacterized protein LOC100251674 [Vitis vinifera]
TCONS_00000257	XLOC_000255
TCONS_00000258	XLOC_000256
TCONS_00000259	XLOC_000257
TCONS_00000260	XLOC_000258
TCONS_00000261	XLOC_000259
TCONS_00000262	XLOC_000260	gi|359478183|ref|XP_002268187.2| 57.04 6e-111 56.25 PREDICTED: UDP-glycosyltransferase 85A1 [Vitis vinifera]	GO:0016758;GO:0008152;
TCONS_00000263	XLOC_000261
TCONS_00000264	XLOC_000262	gi|224094378|ref|XP_002310150.1| 54.26 1e-52 100.00 predicted protein [Populus trichocarpa]
TCONS_00000265	XLOC_000263
TCONS_00000266	XLOC_000264
TCONS_00000267	XLOC_000265	gi|359487919|ref|XP_002271134.2| 53.60 7e-51 39.66 PREDICTED: double-stranded RNA-binding protein 2 [Vitis vinifera]	GO:0005622;GO:0003725;
TCONS_00000268	XLOC_000266	gi|357514961|ref|XP_003627769.1| 33.12 2e-17 27.84 Pierisin [Medicago truncatula]
TCONS_00000269	XLOC_000267
TCONS_00000270	XLOC_000268
TCONS_00000271	XLOC_000269
TCONS_00000272	XLOC_000270	gi|115458070|ref|NP_001052635.1| 40.83 4e-37 31.41 Os04g0389000, partial [Oryza sativa Japonica Group]
TCONS_00000273	XLOC_000271	gi|359490387|ref|XP_002274057.2| 74.54 0.0 82.28 PREDICTED: uncharacterized protein LOC100245174 [Vitis vinifera]
TCONS_00000274	XLOC_000272	gi|224119308|ref|XP_002331279.1| 65.19 4e-65 38.35 predicted protein [Populus trichocarpa]	GO:0016616;GO:0003824;GO:0005975;GO:0055114;GO:0016491;GO:0055114;GO:0055114;GO:0016616;	ko00020 Citrate cycle (TCA cycle); ko00620 Pyruvate metabolism; ko00630 Glyoxylate and dicarboxylate metabolism; ko00710 Carbon fixation in photosynthetic organisms; ko01100 Metabolic pathways; ko01110 Biosynthesis of secondary metabolites; ko01120 Microbial metabolism in diverse environments;
TCONS_00000275	XLOC_000273
TCONS_00000276	XLOC_000274
TCONS_00000277	XLOC_000275
TCONS_00000278	XLOC_000276
TCONS_00000279	XLOC_000277	gi|297820882|ref|XP_002878324.1| 37.18 1e-14 44.01 hypothetical protein ARALYDRAFT_486491 [Arabidopsis lyrata subsp. lyrata]
TCONS_00000280	XLOC_000278	gi|225427035|ref|XP_002266951.1| 67.88 3e-80 32.15 PREDICTED: nitrate transporter 1.1 [Vitis vinifera]	GO:0016020;GO:0006810;GO:0005215;
TCONS_00000281	XLOC_000279
TCONS_00000282	XLOC_000280
TCONS_00000283	XLOC_000281	gi|225431990|ref|XP_002279153.1| 72.90 2e-107 96.82 PREDICTED: DNA replication complex GINS protein SLD5 [Vitis vinifera]
TCONS_00000284	XLOC_000282	gi|255582228|ref|XP_002531906.1| 55.32 6e-13 23.74 ATP synthase delta chain, putative [Ricinus communis]
TCONS_00000285	XLOC_000283	gi|356575040|ref|XP_003555650.1| 30.41 3e-77 30.22 PREDICTED: uncharacterized protein LOC100817175 [Glycine max]	GO:0015074;GO:0003676;
TCONS_00000286	XLOC_000284
TCONS_00000287	XLOC_000285	gi|255544674|ref|XP_002513398.1| 58.52 2e-46 44.15 NAC domain-containing protein, putative [Ricinus communis]
TCONS_00000288	XLOC_000286	gi|225459268|ref|XP_002285779.1| 70.99 1e-67 34.18 PREDICTED: UDP-glycosyltransferase 85A1 [Vitis vinifera]	GO:0016758;GO:0008152;
TCONS_00000289	XLOC_000287	gi|255579001|ref|XP_002530352.1| 48.13 5e-98 98.11 transcription factor, putative [Ricinus communis]	GO:0003682;GO:0003677;
TCONS_00000290	XLOC_000288
TCONS_00000291	XLOC_000289
TCONS_00000292	XLOC_000290	gi|356537097|ref|XP_003537067.1| 54.61 6e-36 14.62 PREDICTED: cell division protein ftsZ homolog 2-1, chloroplastic-like [Glycine max]		ko04075 Plant hormone signal transduction;
TCONS_00000293	XLOC_000291
TCONS_00000294	XLOC_000292	gi|356555835|ref|XP_003546235.1| 47.95 5e-15 10.34 PREDICTED: protein FAR1-RELATED SEQUENCE 8-like [Glycine max]
TCONS_00000295	XLOC_000293	gi|255545094|ref|XP_002513608.1| 67.65 7e-07 3.47 hypothetical protein RCOM_1581370 [Ricinus communis]
TCONS_00000296	XLOC_000294
TCONS_00000297	XLOC_000294
TCONS_00000298	XLOC_000295
TCONS_00000299	XLOC_000296	gi|224103455|ref|XP_002334053.1| 79.75 4e-74 18.21 predicted protein [Populus trichocarpa]	GO:0005515;	ko04110 Cell cycle; ko04115 p53 signaling pathway;
TCONS_00000300	XLOC_000297
TCONS_00000301	XLOC_000298	gi|253761271|ref|XP_002489074.1| 68.22 1e-108 11.75 hypothetical protein SORBIDRAFT_0139s002040, partial [Sorghum bicolor]
TCONS_00000302	XLOC_000299	gi|359481828|ref|XP_002277291.2| 68.29 2e-65 25.00 PREDICTED: probable inactive leucine-rich repeat receptor-like protein kinase At1g66830-like [Vitis vinifera]	GO:0016772;GO:0004672;GO:0005524;GO:0006468;
TCONS_00000303	XLOC_000300	gi|359491917|ref|XP_003634341.1| 59.26 0.0 59.84 PREDICTED: pentatricopeptide repeat-containing protein At2g13600-like [Vitis vinifera]
TCONS_00000304	XLOC_000301	gi|224078075|ref|XP_002305483.1| 77.11 8e-40 67.48 predicted protein [Populus trichocarpa]
TCONS_00000305	XLOC_000302
TCONS_00000306	XLOC_000303
TCONS_00000307	XLOC_000304	gi|224112635|ref|XP_002332743.1| 37.29 3e-63 41.16 cc-nbs-lrr resistance protein [Populus trichocarpa]	GO:0043531;
TCONS_00000308	XLOC_000305	gi|224136796|ref|XP_002326947.1| 58.67 7e-21 15.65 predicted protein [Populus trichocarpa]
TCONS_00000309	XLOC_000306	gi|359487613|ref|XP_002280354.2| 67.40 4e-117 28.62 PREDICTED: uncharacterized protein LOC100254594 [Vitis vinifera]
TCONS_00000310	XLOC_000307
TCONS_00000311	XLOC_000308	gi|225462681|ref|XP_002266878.1| 40.96 4e-23 24.37 PREDICTED: uncharacterized protein LOC100255280 [Vitis vinifera]
TCONS_00000312	XLOC_000309	gi|356574444|ref|XP_003555357.1| 51.52 4e-12 3.08 PREDICTED: uncharacterized protein LOC100813803 [Glycine max]
TCONS_00000313	XLOC_000310	gi|356498342|ref|XP_003518012.1| 38.24 5e-06 18.58 PREDICTED: uncharacterized protein LOC100801637 [Glycine max]
TCONS_00000314	XLOC_000311	gi|226508938|ref|NP_001142581.1| 69.70 1e-23 50.38 uncharacterized protein LOC100274845 precursor [Zea mays]
TCONS_00000315	XLOC_000312
TCONS_00000316	XLOC_000313	gi|225435737|ref|XP_002283563.1| 64.89 0.0 70.99 PREDICTED: G-type lectin S-receptor-like serine/threonine-protein kinase SD3-1-like [Vitis vinifera]	GO:0016772;GO:0006468;GO:0004672;GO:0048544;
TCONS_00000317	XLOC_000314
TCONS_00000318	XLOC_000315	gi|224075882|ref|XP_002304811.1| 48.82 1e-19 9.89 predicted protein [Populus trichocarpa]
TCONS_00000319	XLOC_000316
TCONS_00000320	XLOC_000317
TCONS_00000321	XLOC_000318	gi|242066926|ref|XP_002454752.1| 82.61 3e-18 6.26 hypothetical protein SORBIDRAFT_04g036670 [Sorghum bicolor]
TCONS_00000322	XLOC_000319	gi|358347964|ref|XP_003638020.1| 45.95 2e-33 34.04 Cysteine-rich receptor-like protein kinase [Medicago truncatula]
TCONS_00000323	XLOC_000320
TCONS_00000324	XLOC_000321
TCONS_00000325	XLOC_000322
TCONS_00000326	XLOC_000323	gi|255585781|ref|XP_002533570.1| 51.02 1e-20 48.76 Ocs element-binding factor, putative [Ricinus communis]
TCONS_00000327	XLOC_000324
TCONS_00000328	XLOC_000325	gi|224099309|ref|XP_002334494.1| 64.38 2e-25 8.99 predicted protein [Populus trichocarpa]
TCONS_00000329	XLOC_000326
TCONS_00000330	XLOC_000327	gi|359492693|ref|XP_002281118.2| 54.38 2e-52 46.84 PREDICTED: transcription factor bHLH110-like [Vitis vinifera]
TCONS_00000331	XLOC_000328	gi|357155695|ref|XP_003577206.1| 67.39 2e-09 60.00 PREDICTED: metallothionein-like protein 1-like [Brachypodium distachyon]
TCONS_00000332	XLOC_000329
TCONS_00000333	XLOC_000330	gi|255578579|ref|XP_002530151.1| 67.35 3e-13 22.69 carboxy-lyase, putative [Ricinus communis]
TCONS_00000334	XLOC_000331	gi|357444467|ref|XP_003592511.1| 34.03 3e-20 44.69 Heat shock transcription factor [Medicago truncatula]	GO:0003676;
TCONS_00000335	XLOC_000332
TCONS_00000336	XLOC_000333
TCONS_00000337	XLOC_000334
TCONS_00000338	XLOC_000335
TCONS_00000339	XLOC_000336	gi|224063243|ref|XP_002301058.1| 83.52 5e-44 98.89 predicted protein, partial [Populus trichocarpa]	GO:0003676;
TCONS_00000340	XLOC_000337
TCONS_00000341	XLOC_000338	gi|225427228|ref|XP_002278374.1| 61.21 2e-85 36.21 PREDICTED: nitrate transporter 1.5-like [Vitis vinifera]	GO:0016020;GO:0006810;GO:0005215;
TCONS_00000342	XLOC_000339	gi|359492319|ref|XP_002278042.2| 66.13 2e-78 81.58 PREDICTED: pleckstrin homology domain-containing family A member 8-like [Vitis vinifera]	GO:0017089;GO:0046836;GO:0005737;GO:0051861;GO:0017089;GO:0046836;GO:0005737;GO:0051861;
TCONS_00000343	XLOC_000340
TCONS_00000344	XLOC_000341	gi|255571103|ref|XP_002526502.1| 50.99 3e-52 85.80 Pectinesterase inhibitor, putative [Ricinus communis]	GO:0030599;GO:0004857;GO:0030599;GO:0004857;
TCONS_00000345	XLOC_000342	gi|255586001|ref|XP_002533670.1| 63.62 0.0 96.25 Inner membrane transport protein yjjL, putative [Ricinus communis]	GO:0016021;GO:0055085;
TCONS_00000346	XLOC_000343
TCONS_00000347	XLOC_000344
TCONS_00000348	XLOC_000345
TCONS_00000349	XLOC_000346	gi|359479856|ref|XP_003632363.1| 62.08 4e-86 10.81 PREDICTED: uncharacterized protein LOC100254568 [Vitis vinifera]
TCONS_00000350	XLOC_000347
TCONS_00000351	XLOC_000348
TCONS_00000352	XLOC_000349	gi|145353779|ref|XP_001421179.1| 61.47 2e-45 72.00 predicted protein [Ostreococcus lucimarinus CCE9901]
TCONS_00000353	XLOC_000350	gi|225433682|ref|XP_002265776.1| 70.90 0.0 59.37 PREDICTED: fanconi-associated nuclease 1 homolog [Vitis vinifera]	GO:0016788;
TCONS_00000354	XLOC_000351	gi|357501727|ref|XP_003621152.1| 68.15 3e-55 22.85 Quinohaemoprotein ethanol dehydrogenase type-1 [Medicago truncatula]
TCONS_00000355	XLOC_000352	gi|359477758|ref|XP_002281923.2| 64.81 4e-120 31.21 PREDICTED: uncharacterized protein LOC100242555 [Vitis vinifera]	GO:0055114;GO:0016491;
TCONS_00000356	XLOC_000353	gi|224084672|ref|XP_002307382.1| 78.54 4e-106 61.19 predicted protein [Populus trichocarpa]
TCONS_00000357	XLOC_000354	gi|224087451|ref|XP_002308172.1| 28.21 5e-42 62.54 predicted protein [Populus trichocarpa]
TCONS_00000358	XLOC_000355	gi|255576314|ref|XP_002529050.1| 39.71 2e-36 95.22 nucleic acid binding protein, putative [Ricinus communis]
TCONS_00000359	XLOC_000356	gi|255555527|ref|XP_002518800.1| 51.67 0.0 64.01 conserved hypothetical protein [Ricinus communis]	GO:0016787;GO:0005524;
TCONS_00000360	XLOC_000357	gi|255556679|ref|XP_002519373.1| 43.71 3e-25 12.50 leucine-rich repeat containing protein, putative [Ricinus communis]
TCONS_00000361	XLOC_000358
TCONS_00000362	XLOC_000359	gi|255541866|ref|XP_002511997.1| 66.01 5e-82 76.56 conserved hypothetical protein [Ricinus communis]
TCONS_00000363	XLOC_000360	gi|225423837|ref|XP_002280842.1| 61.78 1e-90 24.41 PREDICTED: phosphoenolpyruvate carboxylase 4-like [Vitis vinifera]	GO:0003824;GO:0003824;GO:0008964;GO:0006099;GO:0015977;GO:0008964;GO:0006099;GO:0015977;	ko00620 Pyruvate metabolism; ko00680 Methane metabolism; ko00710 Carbon fixation in photosynthetic organisms; ko00720 Carbon fixation pathways in prokaryotes; ko01100 Metabolic pathways; ko01120 Microbial metabolism in diverse environments;
TCONS_00000364	XLOC_000361
TCONS_00000365	XLOC_000362
TCONS_00000366	XLOC_000363
TCONS_00000367	XLOC_000364	gi|359496008|ref|XP_003635131.1| 51.94 2e-73 99.22 PREDICTED: uncharacterized protein LOC100247272 [Vitis vinifera]
TCONS_00000368	XLOC_000365
TCONS_00000369	XLOC_000366
TCONS_00000370	XLOC_000367
TCONS_00000371	XLOC_000368	gi|224109340|ref|XP_002315164.1| 44.51 2e-36 45.18 predicted protein [Populus trichocarpa]
TCONS_00000372	XLOC_000369	gi|357461959|ref|XP_003601261.1| 45.50 6e-42 28.55 Serine/threonine protein kinase ATM [Medicago truncatula]		ko04110 Cell cycle; ko04115 p53 signaling pathway; ko04210 Apoptosis;
TCONS_00000373	XLOC_000370
TCONS_00000374	XLOC_000371	gi|297728401|ref|NP_001176564.1| 58.90 6e-23 19.57 Os11g0521000 [Oryza sativa Japonica Group]
TCONS_00000375	XLOC_000372
TCONS_00000376	XLOC_000373	gi|255575999|ref|XP_002528895.1| 55.16 3e-53 58.38 transcription factor, putative [Ricinus communis]	GO:0006355;GO:0005634;
TCONS_00000377	XLOC_000374
TCONS_00000378	XLOC_000375	gi|356528463|ref|XP_003532822.1| 86.59 1e-103 43.13 PREDICTED: calcium-binding mitochondrial carrier protein SCaMC-1-like [Glycine max]
TCONS_00000379	XLOC_000376
TCONS_00000380	XLOC_000377	gi|359475952|ref|XP_002277697.2| 56.35 1e-80 66.53 PREDICTED: uncharacterized protein LOC100245843 [Vitis vinifera]
TCONS_00000381	XLOC_000378	gi|359496912|ref|XP_003635369.1| 78.57 5e-59 36.84 PREDICTED: nucleobase-ascorbate transporter 11-like, partial [Vitis vinifera]	GO:0016020;GO:0006810;GO:0055085;GO:0005215;
TCONS_00000382	XLOC_000379
TCONS_00000383	XLOC_000380
TCONS_00000384	XLOC_000381
TCONS_00000385	XLOC_000382	gi|255576392|ref|XP_002529088.1| 65.25 2e-48 38.44 conserved hypothetical protein [Ricinus communis]	GO:0004650;GO:0005975;
TCONS_00000386	XLOC_000383
TCONS_00000387	XLOC_000384	gi|356573597|ref|XP_003554944.1| 30.36 5e-08 7.23 PREDICTED: uncharacterized protein LOC100787569 [Glycine max]
TCONS_00000388	XLOC_000385
TCONS_00000389	XLOC_000386
TCONS_00000390	XLOC_000387
TCONS_00000391	XLOC_000388	gi|297841801|ref|XP_002888782.1| 96.39 3e-56 45.60 hypothetical protein ARALYDRAFT_476172 [Arabidopsis lyrata subsp. lyrata]
TCONS_00000392	XLOC_000389
TCONS_00000393	XLOC_000390
TCONS_00000394	XLOC_000391
TCONS_00000395	XLOC_000392
TCONS_00000396	XLOC_000393	gi|357442919|ref|XP_003591737.1| 76.10 2e-100 77.95 Thymidylate kinase [Medicago truncatula]		ko00240 Pyrimidine metabolism; ko01100 Metabolic pathways;
TCONS_00000397	XLOC_000394
TCONS_00000398	XLOC_000395
TCONS_00000399	XLOC_000396
TCONS_00000400	XLOC_000397
TCONS_00000401	XLOC_000398
TCONS_00000402	XLOC_000399	gi|225440825|ref|XP_002282116.1| 72.06 1e-155 100.00 PREDICTED: abhydrolase domain-containing protein 11 [Vitis vinifera]
TCONS_00000403	XLOC_000400	gi|224135731|ref|XP_002327290.1| 65.02 4e-87 100.00 predicted protein [Populus trichocarpa]	GO:0003700;GO:0005634;GO:0006355;GO:0003677;GO:0046983;GO:0003677;GO:0046983;
TCONS_00000404	XLOC_000401
TCONS_00000405	XLOC_000402	gi|168056562|ref|XP_001780288.1| 71.70 5e-159 97.78 predicted protein [Physcomitrella patens subsp. patens]	GO:0005515;GO:0005515;GO:0005515;GO:0005515;GO:0005515;GO:0005515;GO:0005515;GO:0005515;	ko05162 Measles;
TCONS_00000406	XLOC_000403	gi|358347422|ref|XP_003637756.1| 55.90 2e-52 27.96 hypothetical protein MTR_101s0024 [Medicago truncatula]
TCONS_00000407	XLOC_000404
TCONS_00000408	XLOC_000405	gi|356499390|ref|XP_003518524.1| 65.22 6e-12 8.63 PREDICTED: uncharacterized protein LOC100798619 [Glycine max]
TCONS_00000409	XLOC_000406	gi|30685319|ref|NP_188574.2| 90.00 3e-21 8.94 late embryogenesis abundant protein-like protein [Arabidopsis thaliana]
TCONS_00000410	XLOC_000407
TCONS_00000411	XLOC_000408	gi|224108345|ref|XP_002333406.1| 30.36 2e-08 4.80 predicted protein, partial [Populus trichocarpa]
TCONS_00000412	XLOC_000409	gi|359477310|ref|XP_003631962.1| 51.05 8e-68 23.64 PREDICTED: uncharacterized protein LOC100855226 [Vitis vinifera]
TCONS_00000413	XLOC_000410	gi|359487613|ref|XP_002280354.2| 30.64 2e-09 36.06 PREDICTED: uncharacterized protein LOC100254594 [Vitis vinifera]
TCONS_00000414	XLOC_000411	gi|115447521|ref|NP_001047540.1| 83.39 0.0 95.43 Os02g0639600 [Oryza sativa Japonica Group]	GO:0006629;GO:0006633;GO:0016705;GO:0055114;GO:0016021;	ko00600 Sphingolipid metabolism; ko01100 Metabolic pathways;
TCONS_00000415	XLOC_000412	gi|224102563|ref|XP_002334160.1| 57.14 1e-99 58.58 predicted protein [Populus trichocarpa]	GO:0016758;GO:0008152;
TCONS_00000416	XLOC_000413
TCONS_00000417	XLOC_000414	gi|255550609|ref|XP_002516354.1| 46.15 7e-23 26.63 protein phosphatase 2c, putative [Ricinus communis]
TCONS_00000418	XLOC_000414	gi|255550609|ref|XP_002516354.1| 46.15 7e-23 26.63 protein phosphatase 2c, putative [Ricinus communis]
TCONS_00000419	XLOC_000415	gi|255575318|ref|XP_002528562.1| 78.30 0.0 65.41 calmodulin binding protein, putative [Ricinus communis]	GO:0008219;GO:0016021;
TCONS_00000420	XLOC_000416	gi|255576046|ref|XP_002528918.1| 45.00 3e-33 30.21 conserved hypothetical protein [Ricinus communis]
TCONS_00000421	XLOC_000417
TCONS_00000422	XLOC_000418
TCONS_00000423	XLOC_000419
TCONS_00000424	XLOC_000420
TCONS_00000425	XLOC_000421
TCONS_00000426	XLOC_000422
TCONS_00000427	XLOC_000423
TCONS_00000428	XLOC_000424	gi|255570903|ref|XP_002526403.1| 71.12 1e-122 76.74 conserved hypothetical protein [Ricinus communis]
TCONS_00000429	XLOC_000425
TCONS_00000430	XLOC_000426
TCONS_00000431	XLOC_000427
TCONS_00000432	XLOC_000428	gi|357484641|ref|XP_003612608.1| 36.08 3e-17 5.63 Replication protein A 70 kDa DNA-binding subunit [Medicago truncatula]
TCONS_00000433	XLOC_000429	gi|359497102|ref|XP_003635424.1| 40.00 3e-35 15.24 PREDICTED: LOW QUALITY PROTEIN: putative ribonuclease H protein At1g65750-like [Vitis vinifera]
TCONS_00000434	XLOC_000430	gi|297805232|ref|XP_002870500.1| 58.01 1e-58 98.89 armadillo/beta-catenin repeat family protein [Arabidopsis lyrata subsp. lyrata]	GO:0005488;
TCONS_00000435	XLOC_000431	gi|359474569|ref|XP_002280894.2| 50.70 3e-13 18.90 PREDICTED: NAC domain-containing protein 68-like [Vitis vinifera]
TCONS_00000436	XLOC_000432
TCONS_00000437	XLOC_000433
TCONS_00000438	XLOC_000434
TCONS_00000439	XLOC_000435	gi|357157399|ref|XP_003577785.1| 97.52 0.0 72.68 PREDICTED: fructose-bisphosphate aldolase, chloroplastic-like [Brachypodium distachyon]	GO:0004332;GO:0006096;	ko00010 Glycolysis / Gluconeogenesis; ko00030 Pentose phosphate pathway; ko00051 Fructose and mannose metabolism; ko00710 Carbon fixation in photosynthetic organisms; ko01100 Metabolic pathways; ko01110 Biosynthesis of secondary metabolites; ko01120 Microbial metabolism in diverse environments;
TCONS_00000440	XLOC_000436	gi|255566753|ref|XP_002524360.1| 69.95 0.0 46.77 peptidase, putative [Ricinus communis]	GO:0006508;GO:0004252;GO:0006508;GO:0004252;
TCONS_00000441	XLOC_000437
TCONS_00000442	XLOC_000438
TCONS_00000443	XLOC_000439	gi|357505917|ref|XP_003623247.1| 35.14 5e-12 36.11 F-box family protein [Medicago truncatula]	GO:0005515;GO:0005515;
TCONS_00000444	XLOC_000440
TCONS_00000445	XLOC_000441
TCONS_00000446	XLOC_000442	gi|225428871|ref|XP_002282463.1| 60.82 3e-65 34.85 PREDICTED: UDP-glucose flavonoid 3-O-glucosyltransferase 7 [Vitis vinifera]
TCONS_00000447	XLOC_000443	gi|224113927|ref|XP_002316616.1| 53.91 1e-38 33.33 predicted protein [Populus trichocarpa]	GO:0006468;GO:0004672;GO:0016772;
TCONS_00000448	XLOC_000444	gi|357451577|ref|XP_003596065.1| 29.07 3e-09 72.91 TdcA1-ORF1-ORF2 protein [Medicago truncatula]
TCONS_00000449	XLOC_000445	gi|224103687|ref|XP_002313154.1| 71.20 0.0 53.67 predicted protein [Populus trichocarpa]	GO:0003824;GO:0003824;
TCONS_00000450	XLOC_000446
TCONS_00000451	XLOC_000447
TCONS_00000452	XLOC_000448	gi|255547403|ref|XP_002514759.1| 43.62 3e-16 74.60 conserved hypothetical protein [Ricinus communis]
TCONS_00000453	XLOC_000449
TCONS_00000454	XLOC_000450	gi|351724971|ref|NP_001237844.1| 52.78 3e-21 55.38 thioredoxin h2 [Glycine max]	GO:0045454;
TCONS_00000455	XLOC_000451	gi|359486084|ref|XP_002273501.2| 61.22 0.0 84.64 PREDICTED: sterol 3-beta-glucosyltransferase-like [Vitis vinifera]
TCONS_00000456	XLOC_000452	gi|356529352|ref|XP_003533258.1| 79.89 1e-123 26.51 PREDICTED: ATP-dependent Clp protease ATP-binding subunit ClpX-like [Glycine max]	GO:0005524;	ko04112 Cell cycle - Caulobacter;
TCONS_00000457	XLOC_000453
TCONS_00000458	XLOC_000454
TCONS_00000459	XLOC_000455
TCONS_00000460	XLOC_000456	gi|225449274|ref|XP_002281029.1| 45.54 2e-51 44.21 PREDICTED: UDP-glycosyltransferase 85A1 isoform 2 [Vitis vinifera]
TCONS_00000461	XLOC_000457	gi|225428117|ref|XP_002278375.1| 68.26 3e-172 52.28 PREDICTED: pentatricopeptide repeat-containing protein At1g62260, mitochondrial [Vitis vinifera]
TCONS_00000462	XLOC_000458
TCONS_00000463	XLOC_000459
TCONS_00000464	XLOC_000460	gi|356573863|ref|XP_003555075.1| 56.67 2e-36 12.09 PREDICTED: uncharacterized protein LOC100805765 [Glycine max]
TCONS_00000465	XLOC_000461	gi|357137633|ref|XP_003570404.1| 90.12 2e-43 38.21 PREDICTED: uncharacterized protein MJ1426-like [Brachypodium distachyon]
TCONS_00000466	XLOC_000462
TCONS_00000467	XLOC_000463
TCONS_00000468	XLOC_000464
TCONS_00000469	XLOC_000465	gi|359474703|ref|XP_002264151.2| 47.60 8e-67 65.17 PREDICTED: sulfotransferase 16-like [Vitis vinifera]	GO:0008146;
TCONS_00000470	XLOC_000466
TCONS_00000471	XLOC_000467	gi|15238138|ref|NP_196596.1| 53.66 7e-07 9.21 F-box protein [Arabidopsis thaliana]
TCONS_00000472	XLOC_000468
TCONS_00000473	XLOC_000469
TCONS_00000474	XLOC_000470
TCONS_00000475	XLOC_000471	gi|225435712|ref|XP_002283501.1| 69.23 3e-44 24.82 PREDICTED: phytoene synthase 2, chloroplastic-like [Vitis vinifera]	GO:0016740;GO:0009058;	ko00906 Carotenoid biosynthesis; ko01100 Metabolic pathways; ko01110 Biosynthesis of secondary metabolites;
TCONS_00000476	XLOC_000472	gi|224064265|ref|XP_002301412.1| 50.00 1e-35 28.32 predicted protein, partial [Populus trichocarpa]
TCONS_00000477	XLOC_000473	gi|224141191|ref|XP_002323958.1| 65.46 7e-100 53.32 predicted protein [Populus trichocarpa]	GO:0004672;GO:0005524;GO:0006468;GO:0016772;
TCONS_00000478	XLOC_000474	gi|356533445|ref|XP_003535274.1| 53.61 4e-25 10.02 PREDICTED: uncharacterized protein LOC100804646 [Glycine max]
TCONS_00000479	XLOC_000475	gi|225427576|ref|XP_002268530.1| 65.05 0.0 100.00 PREDICTED: pentatricopeptide repeat-containing protein At5g48910-like [Vitis vinifera]
TCONS_00000480	XLOC_000476
TCONS_00000481	XLOC_000477	gi|225452909|ref|XP_002278808.1| 61.24 0.0 99.65 PREDICTED: uncharacterized protein LOC100245770 [Vitis vinifera]
TCONS_00000482	XLOC_000478
TCONS_00000483	XLOC_000479	gi|224101805|ref|XP_002312427.1| 55.32 8e-84 100.00 predicted protein, partial [Populus trichocarpa]	GO:0008270;
TCONS_00000484	XLOC_000480
TCONS_00000485	XLOC_000481
TCONS_00000486	XLOC_000482
TCONS_00000487	XLOC_000483
TCONS_00000488	XLOC_000484
TCONS_00000489	XLOC_000485
TCONS_00000490	XLOC_000486	gi|224058551|ref|XP_002299540.1| 81.30 0.0 50.98 heavy metal ATPase [Populus trichocarpa]	GO:0008152;GO:0003824;GO:0046872;GO:0000166;
TCONS_00000491	XLOC_000487	gi|255556794|ref|XP_002519430.1| 41.09 4e-26 37.08 RING-H2 finger protein ATL3C, putative [Ricinus communis]
TCONS_00000492	XLOC_000488
TCONS_00000493	XLOC_000489	gi|224124932|ref|XP_002329849.1| 82.28 1e-38 10.37 predicted protein [Populus trichocarpa]
TCONS_00000494	XLOC_000490
TCONS_00000495	XLOC_000491
TCONS_00000496	XLOC_000492	gi|225429912|ref|XP_002281133.1| 56.53 0.0 68.46 PREDICTED: probably inactive leucine-rich repeat receptor-like protein kinase At2g25790 [Vitis vinifera]	GO:0016772;GO:0005515;GO:0005515;GO:0004672;GO:0005524;GO:0006468;
TCONS_00000497	XLOC_000493	gi|255561419|ref|XP_002521720.1| 64.81 2e-78 84.38 ATP binding protein, putative [Ricinus communis]
TCONS_00000498	XLOC_000494
TCONS_00000499	XLOC_000495
TCONS_00000500	XLOC_000496
TCONS_00000501	XLOC_000497
TCONS_00000502	XLOC_000498
TCONS_00000503	XLOC_000499
TCONS_00000504	XLOC_000500	gi|225438015|ref|XP_002270968.1| 53.31 4e-56 21.00 PREDICTED: probable LRR receptor-like serine/threonine-protein kinase At4g08850-like [Vitis vinifera]	GO:0005515;GO:0005515;
TCONS_00000505	XLOC_000501	gi|359490016|ref|XP_002275236.2| 82.99 1e-75 10.19 PREDICTED: pentatricopeptide repeat-containing protein At3g18110, chloroplastic-like [Vitis vinifera]
TCONS_00000506	XLOC_000502	gi|225457231|ref|XP_002284151.1| 74.02 3e-147 55.21 PREDICTED: flavonoid 3'-monooxygenase [Vitis vinifera]	GO:0016705;GO:0020037;GO:0055114;GO:0005506;GO:0009055;GO:0016705;GO:0020037;GO:0055114;GO:0005506;GO:0009055;	ko00941 Flavonoid biosynthesis; ko00944 Flavone and flavonol biosynthesis; ko01100 Metabolic pathways; ko01110 Biosynthesis of secondary metabolites;
TCONS_00000507	XLOC_000503	gi|357515323|ref|XP_003627950.1| 52.78 6e-07 10.32 Flavonol sulfotransferase-like protein [Medicago truncatula]
TCONS_00000508	XLOC_000504
TCONS_00000509	XLOC_000505
TCONS_00000510	XLOC_000506
TCONS_00000511	XLOC_000507
TCONS_00000512	XLOC_000508
TCONS_00000513	XLOC_000509
TCONS_00000514	XLOC_000510
TCONS_00000515	XLOC_000511	gi|359489228|ref|XP_002269069.2| 60.00 1e-30 26.61 PREDICTED: E3 ubiquitin-protein ligase ATL4-like [Vitis vinifera]	GO:0008270;GO:0005515;
TCONS_00000516	XLOC_000512
TCONS_00000517	XLOC_000513	gi|225425850|ref|XP_002265789.1| 64.48 0.0 70.95 PREDICTED: DNA polymerase alpha subunit B [Vitis vinifera]	GO:0006260;GO:0003677;GO:0003887;	ko00230 Purine metabolism; ko00240 Pyrimidine metabolism; ko01100 Metabolic pathways; ko03030 DNA replication;
TCONS_00000518	XLOC_000514
TCONS_00000519	XLOC_000515
TCONS_00000520	XLOC_000516
TCONS_00000521	XLOC_000517
TCONS_00000522	XLOC_000518
TCONS_00000523	XLOC_000519
TCONS_00000524	XLOC_000520
TCONS_00000525	XLOC_000521
TCONS_00000526	XLOC_000522
TCONS_00000527	XLOC_000523
TCONS_00000528	XLOC_000524	gi|225441838|ref|XP_002284088.1| 76.57 4e-144 100.00 PREDICTED: exosome complex component RRP43-like [Vitis vinifera]		ko03018 RNA degradation;
TCONS_00000529	XLOC_000525
TCONS_00000530	XLOC_000526	gi|115487336|ref|NP_001066155.1| 45.45 7e-10 72.55 Os12g0147800 [Oryza sativa Japonica Group]	GO:0008283;GO:0005576;GO:0008083;
TCONS_00000531	XLOC_000527
TCONS_00000532	XLOC_000528	gi|357126021|ref|XP_003564687.1| 96.32 4e-113 47.52 PREDICTED: fructose-1,6-bisphosphatase, cytosolic-like [Brachypodium distachyon]	GO:0042578;GO:0042132;GO:0005975;	ko00010 Glycolysis / Gluconeogenesis; ko00030 Pentose phosphate pathway; ko00051 Fructose and mannose metabolism; ko00680 Methane metabolism; ko00710 Carbon fixation in photosynthetic organisms; ko01100 Metabolic pathways; ko01110 Biosynthesis of secondary metabolites; ko01120 Microbial metabolism in diverse environments; ko04910 Insulin signaling pathway;
TCONS_00000533	XLOC_000529
TCONS_00000534	XLOC_000530	gi|225463187|ref|XP_002267524.1| 80.88 4e-121 52.17 PREDICTED: putative nuclease HARBI1-like [Vitis vinifera]
TCONS_00000535	XLOC_000531	gi|224087124|ref|XP_002308075.1| 64.44 3e-93 55.42 equilibrative nucleoside transporter [Populus trichocarpa]	GO:0016021;GO:0006810;GO:0005337;GO:0016021;GO:0006810;GO:0005337;
TCONS_00000536	XLOC_000532
TCONS_00000537	XLOC_000533	gi|359497525|ref|XP_003635553.1| 88.66 2e-60 32.66 PREDICTED: tubulin alpha-1 chain-like, partial [Vitis vinifera]	GO:0005525;GO:0043234;GO:0051258;GO:0003924;GO:0006184;GO:0043234;GO:0005525;GO:0051258;GO:0003924;GO:0006184;	ko04145 Phagosome; ko04540 Gap junction; ko05130 Pathogenic Escherichia coli infection;
TCONS_00000538	XLOC_000534
TCONS_00000539	XLOC_000535	gi|224097073|ref|XP_002310826.1| 66.16 7e-124 73.21 predicted protein [Populus trichocarpa]
TCONS_00000540	XLOC_000536
TCONS_00000541	XLOC_000537
TCONS_00000542	XLOC_000538	gi|224118926|ref|XP_002331338.1| 28.54 9e-61 49.94 predicted protein [Populus trichocarpa]
TCONS_00000543	XLOC_000539
TCONS_00000544	XLOC_000540	gi|357476785|ref|XP_003608678.1| 58.06 3e-18 19.31 Flavonol synthase/flavanone 3-hydroxylase [Medicago truncatula]
TCONS_00000545	XLOC_000541	gi|359487485|ref|XP_003633601.1| 34.95 4e-25 40.09 PREDICTED: uncharacterized protein LOC100853804 [Vitis vinifera]
TCONS_00000546	XLOC_000542	gi|356541269|ref|XP_003539101.1| 71.50 3e-99 68.21 PREDICTED: chitinase 2-like [Glycine max]	GO:0005975;GO:0004553;
TCONS_00000547	XLOC_000543
TCONS_00000548	XLOC_000544	gi|226495473|ref|NP_001147336.1| 75.32 6e-156 92.31 glyceraldehyde-3-phosphate dehydrogenase, cytosolic [Zea mays]	GO:0055114;GO:0016620;GO:0055114;GO:0016620;	ko00010 Glycolysis / Gluconeogenesis; ko01100 Metabolic pathways; ko01110 Biosynthesis of secondary metabolites; ko01120 Microbial metabolism in diverse environments; ko05010 Alzheimer's disease;
TCONS_00000549	XLOC_000545
TCONS_00000550	XLOC_000546
TCONS_00000551	XLOC_000547	gi|359482352|ref|XP_002265779.2| 68.75 1e-59 40.21 PREDICTED: glucan endo-1,3-beta-glucosidase 11-like [Vitis vinifera]	GO:0005975;GO:0004553;
TCONS_00000552	XLOC_000548
TCONS_00000553	XLOC_000549
TCONS_00000554	XLOC_000550
TCONS_00000555	XLOC_000551	gi|356529593|ref|XP_003533374.1| 32.91 3e-23 41.43 PREDICTED: uncharacterized protein LOC100812827 [Glycine max]
TCONS_00000556	XLOC_000552	gi|225432596|ref|XP_002281432.1| 60.32 0.0 94.75 PREDICTED: probable LRR receptor-like serine/threonine-protein kinase At1g67720 [Vitis vinifera]
TCONS_00000557	XLOC_000553
TCONS_00000558	XLOC_000554
TCONS_00000559	XLOC_000555
TCONS_00000560	XLOC_000556
TCONS_00000561	XLOC_000557
TCONS_00000562	XLOC_000558
TCONS_00000563	XLOC_000559
TCONS_00000564	XLOC_000560
TCONS_00000565	XLOC_000561
TCONS_00000566	XLOC_000562
TCONS_00000567	XLOC_000563	gi|255545806|ref|XP_002513963.1| 78.79 1e-94 30.78 conserved hypothetical protein [Ricinus communis]
TCONS_00000568	XLOC_000564	gi|357443375|ref|XP_003591965.1| 41.07 1e-16 10.99 Elongation factor 1-alpha [Medicago truncatula]	GO:0046983;GO:0003676;
TCONS_00000569	XLOC_000565	gi|356574886|ref|XP_003555574.1| 75.80 4e-63 10.15 PREDICTED: myosin-Vc-like [Glycine max]
TCONS_00000570	XLOC_000566
TCONS_00000571	XLOC_000567
TCONS_00000572	XLOC_000568
TCONS_00000573	XLOC_000569
TCONS_00000574	XLOC_000570
TCONS_00000575	XLOC_000571	gi|359493379|ref|XP_003634580.1| 28.37 8e-41 47.49 PREDICTED: uncharacterized protein LOC100854770 [Vitis vinifera]
TCONS_00000576	XLOC_000572
TCONS_00000577	XLOC_000573	gi|356572074|ref|XP_003554195.1| 45.56 1e-18 27.03 PREDICTED: polygalacturonase inhibitor-like [Glycine max]
TCONS_00000578	XLOC_000574
TCONS_00000579	XLOC_000575
TCONS_00000580	XLOC_000576	gi|225469045|ref|XP_002267070.1| 73.61 0.0 92.47 PREDICTED: uncharacterized protein LOC100245966 [Vitis vinifera]	GO:0007165;GO:0005515;GO:0005622;
TCONS_00000581	XLOC_000577	gi|255566104|ref|XP_002524040.1| 68.64 3e-108 43.02 cytochrome P450, putative [Ricinus communis]	GO:0016705;GO:0020037;GO:0055114;GO:0005506;GO:0009055;GO:0016705;GO:0020037;GO:0055114;GO:0005506;GO:0009055;
TCONS_00000582	XLOC_000578	gi|126022792|ref|NP_054922.2| 91.43 1e-82 10.32 RNA polymerase beta'' subunit [Spinacia oleracea]
TCONS_00000583	XLOC_000579	gi|359490537|ref|XP_002267650.2| 44.59 3e-09 4.77 PREDICTED: ABC transporter C family member 10-like [Vitis vinifera]
TCONS_00000584	XLOC_000580
TCONS_00000585	XLOC_000581
TCONS_00000586	XLOC_000582	gi|224119022|ref|XP_002331306.1| 51.45 4e-30 13.52 predicted protein [Populus trichocarpa]
TCONS_00000587	XLOC_000583	gi|134093192|ref|YP_001109494.1| 56.36 3e-08 98.21 hypothetical protein Poptr_cp015 (chloroplast) [Populus trichocarpa]
TCONS_00000588	XLOC_000584	gi|334186098|ref|NP_001190131.1| 28.82 4e-27 91.83 F-box/LRR-repeat protein [Arabidopsis thaliana]	GO:0005515;GO:0005515;
TCONS_00000589	XLOC_000585	gi|224116466|ref|XP_002331904.1| 50.00 2e-14 9.52 predicted protein [Populus trichocarpa]
TCONS_00000590	XLOC_000586	gi|297721279|ref|NP_001173002.1| 44.88 3e-51 17.29 Os02g0530850 [Oryza sativa Japonica Group]
TCONS_00000591	XLOC_000587	gi|359488996|ref|XP_003633854.1| 61.29 4e-78 50.12 PREDICTED: vacuolar amino acid transporter 1-like [Vitis vinifera]
TCONS_00000592	XLOC_000588	gi|225441748|ref|XP_002277555.1| 78.07 2e-54 6.55 PREDICTED: DNA-directed RNA polymerase I subunit RPA1-like [Vitis vinifera]	GO:0006351;GO:0003677;GO:0003899;	ko00230 Purine metabolism; ko00240 Pyrimidine metabolism; ko01100 Metabolic pathways; ;
TCONS_00000593	XLOC_000589
TCONS_00000594	XLOC_000590
TCONS_00000595	XLOC_000591
TCONS_00000596	XLOC_000592
TCONS_00000597	XLOC_000593	gi|356562050|ref|XP_003549288.1| 29.41 5e-08 21.70 PREDICTED: uncharacterized protein LOC100791212 [Glycine max]
TCONS_00000598	XLOC_000594
TCONS_00000599	XLOC_000595	gi|356534653|ref|XP_003535867.1| 56.80 2e-50 42.68 PREDICTED: probable protein phosphatase 2C 49-like [Glycine max]	GO:0003824;GO:0003824;
TCONS_00000600	XLOC_000596
TCONS_00000601	XLOC_000597
TCONS_00000602	XLOC_000598		GO:0006820;GO:0044070;GO:0005741;GO:0008308;GO:0055085;	ko04020 Calcium signaling pathway; ko05012 Parkinson's disease; ko05016 Huntington's disease;
TCONS_00000603	XLOC_000599	gi|356533767|ref|XP_003535431.1| 50.48 2e-20 13.43 PREDICTED: long-chain-alcohol oxidase FAO1-like [Glycine max]
TCONS_00000604	XLOC_000600
TCONS_00000605	XLOC_000601
TCONS_00000606	XLOC_000602
TCONS_00000607	XLOC_000603
TCONS_00000608	XLOC_000604
TCONS_00000609	XLOC_000605
TCONS_00000610	XLOC_000606
TCONS_00000611	XLOC_000607	gi|224136796|ref|XP_002326947.1| 65.92 0.0 86.96 predicted protein [Populus trichocarpa]	GO:0016747;
TCONS_00000612	XLOC_000608	gi|359483167|ref|XP_002263272.2| 72.14 1e-102 55.70 PREDICTED: uncharacterized protein C1A6.10-like [Vitis vinifera]	GO:0003824;
TCONS_00000613	XLOC_000609
TCONS_00000614	XLOC_000610	gi|225444613|ref|XP_002275155.1| 79.84 1e-137 30.15 PREDICTED: sucrose synthase [Vitis vinifera]	GO:0009058;	ko00500 Starch and sucrose metabolism; ko01100 Metabolic pathways;
TCONS_00000615	XLOC_000611	gi|359473366|ref|XP_002273996.2| 63.17 1e-135 30.09 PREDICTED: uncharacterized protein LOC100250008 [Vitis vinifera]	GO:0046872;
TCONS_00000616	XLOC_000612	gi|225463358|ref|XP_002271185.1| 73.55 0.0 55.91 PREDICTED: ABC transporter B family member 9-like [Vitis vinifera]	GO:0005524;GO:0016887;GO:0005524;GO:0016887;GO:0055085;GO:0042626;GO:0006810;GO:0016021;GO:0005524;GO:0016021;GO:0042626;GO:0006810;GO:0005524;GO:0055085;	ko02010 ABC transporters; ko04976 Bile secretion;
TCONS_00000617	XLOC_000613	gi|255556996|ref|XP_002519531.1| 51.99 2e-106 52.42 Auxin response factor, putative [Ricinus communis]	GO:0005634;GO:0006355;GO:0003677;GO:0009725;
TCONS_00000618	XLOC_000614
TCONS_00000619	XLOC_000615
TCONS_00000620	XLOC_000616
TCONS_00000621	XLOC_000617
TCONS_00000622	XLOC_000618	gi|359495501|ref|XP_002271089.2| 72.78 0.0 48.37 PREDICTED: anaphase-promoting complex subunit 4-like [Vitis vinifera]	GO:0005515;GO:0005515;	ko04110 Cell cycle; ko04111 Cell cycle - yeast; ko04113 Meiosis - yeast; ko04114 Oocyte meiosis; ko04120 Ubiquitin mediated proteolysis; ko04914 Progesterone-mediated oocyte maturation;
TCONS_00000623	XLOC_000619
TCONS_00000624	XLOC_000620
TCONS_00000625	XLOC_000621
TCONS_00000626	XLOC_000622
TCONS_00000627	XLOC_000623	gi|359493505|ref|XP_002263348.2| 47.31 5e-17 7.87 PREDICTED: wall-associated receptor kinase 2-like [Vitis vinifera]
TCONS_00000628	XLOC_000624
TCONS_00000629	XLOC_000625
TCONS_00000630	XLOC_000626	gi|225428574|ref|XP_002281100.1| 45.84 3e-123 82.08 PREDICTED: uncharacterized protein LOC100255635 [Vitis vinifera]
TCONS_00000631	XLOC_000627
TCONS_00000632	XLOC_000628
TCONS_00000633	XLOC_000629
TCONS_00000634	XLOC_000630
TCONS_00000635	XLOC_000631
TCONS_00000636	XLOC_000632
TCONS_00000637	XLOC_000633
TCONS_00000638	XLOC_000634
TCONS_00000639	XLOC_000635
TCONS_00000640	XLOC_000636	gi|115466616|ref|NP_001056907.1| 33.87 4e-13 21.59 Os06g0165300 [Oryza sativa Japonica Group]
TCONS_00000641	XLOC_000637	gi|359495457|ref|XP_003634994.1| 59.83 1e-45 11.78 PREDICTED: pentatricopeptide repeat-containing protein At3g63370-like [Vitis vinifera]
TCONS_00000642	XLOC_000638
TCONS_00000643	XLOC_000639	gi|255558646|ref|XP_002520348.1| 60.56 1e-27 62.83 conserved hypothetical protein [Ricinus communis]	GO:0007186;GO:0004871;GO:0005834;
TCONS_00000644	XLOC_000640	gi|357134609|ref|XP_003568909.1| 67.82 2e-30 58.78 PREDICTED: light-regulated protein-like [Brachypodium distachyon]
TCONS_00000645	XLOC_000641
TCONS_00000646	XLOC_000642
TCONS_00000647	XLOC_000643
TCONS_00000648	XLOC_000644
TCONS_00000649	XLOC_000645	gi|224113943|ref|XP_002316622.1| 63.93 2e-77 28.55 predicted protein [Populus trichocarpa]	GO:0006468;GO:0004672;GO:0016772;
TCONS_00000650	XLOC_000646	gi|225444597|ref|XP_002274191.1| 67.84 1e-116 58.11 PREDICTED: uncharacterized protein LOC100242383 [Vitis vinifera]	GO:0046872;
TCONS_00000651	XLOC_000647
TCONS_00000652	XLOC_000648
TCONS_00000653	XLOC_000649
TCONS_00000654	XLOC_000650	gi|255545090|ref|XP_002513606.1| 68.82 4e-75 11.48 multidrug resistance-associated protein 1, 3 (mrp1, 3), abc-transoprter, putative [Ricinus communis]	GO:0055085;GO:0042626;GO:0006810;GO:0016021;GO:0005524;GO:0016021;GO:0042626;GO:0006810;GO:0005524;GO:0055085;
TCONS_00000655	XLOC_000651	gi|225428757|ref|XP_002285054.1| 58.00 7e-118 99.33 PREDICTED: probable carboxylesterase 2 [Vitis vinifera]	GO:0016787;GO:0008152;GO:0016787;GO:0008152;
TCONS_00000656	XLOC_000652	gi|255573812|ref|XP_002527825.1| 78.39 2e-132 47.97 NADPH:adrenodoxin oxidoreductase, mitochondrial precursor, putative [Ricinus communis]
TCONS_00000657	XLOC_000653
TCONS_00000658	XLOC_000654	gi|224091134|ref|XP_002309192.1| 60.91 3e-44 79.14 thioredoxin h [Populus trichocarpa]	GO:0045454;
TCONS_00000659	XLOC_000655
TCONS_00000660	XLOC_000656	gi|255542484|ref|XP_002512305.1| 31.30 7e-17 10.33 phosphoprotein phosphatase, putative [Ricinus communis]
TCONS_00000661	XLOC_000657
TCONS_00000662	XLOC_000658
TCONS_00000663	XLOC_000659
TCONS_00000664	XLOC_000660
TCONS_00000665	XLOC_000661
TCONS_00000666	XLOC_000662
TCONS_00000667	XLOC_000663
TCONS_00000668	XLOC_000664	gi|225456224|ref|XP_002279168.1| 67.73 2e-127 58.10 PREDICTED: pentatricopeptide repeat-containing protein At1g77405-like [Vitis vinifera]
TCONS_00000669	XLOC_000665
TCONS_00000670	XLOC_000666	gi|225434931|ref|XP_002283598.1| 81.05 2e-146 60.72 PREDICTED: probable receptor-like protein kinase At5g47070-like [Vitis vinifera]	GO:0006468;GO:0004672;GO:0016772;
TCONS_00000671	XLOC_000667	gi|225459705|ref|XP_002284700.1| 44.83 1e-12 10.51 PREDICTED: wall-associated receptor kinase 1-like [Vitis vinifera]
TCONS_00000672	XLOC_000668
TCONS_00000673	XLOC_000669
TCONS_00000674	XLOC_000670
TCONS_00000675	XLOC_000671
TCONS_00000676	XLOC_000672	gi|357123383|ref|XP_003563390.1| 99.48 1e-119 28.68 PREDICTED: ATP-dependent zinc metalloprotease FTSH 2, chloroplastic-like [Brachypodium distachyon]	GO:0005524;GO:0006508;GO:0005524;GO:0004222;
TCONS_00000677	XLOC_000673	gi|225462663|ref|XP_002266509.1| 76.25 3e-34 6.30 PREDICTED: protein timeless homolog [Vitis vinifera]
TCONS_00000678	XLOC_000674
TCONS_00000679	XLOC_000675
TCONS_00000680	XLOC_000676
TCONS_00000681	XLOC_000677	gi|359494864|ref|XP_003634857.1| 64.12 2e-51 83.23 PREDICTED: uncharacterized protein LOC100854976 [Vitis vinifera]
TCONS_00000682	XLOC_000678
TCONS_00000683	XLOC_000679
TCONS_00000684	XLOC_000680
TCONS_00000685	XLOC_000681
TCONS_00000686	XLOC_000682
TCONS_00000687	XLOC_000683	gi|255542806|ref|XP_002512466.1| 61.81 2e-57 46.84 conserved hypothetical protein [Ricinus communis]
TCONS_00000688	XLOC_000684	gi|224121834|ref|XP_002318684.1| 72.41 2e-06 5.60 predicted protein [Populus trichocarpa]
TCONS_00000689	XLOC_000685
TCONS_00000690	XLOC_000686
TCONS_00000691	XLOC_000687
TCONS_00000692	XLOC_000688	gi|115481010|ref|NP_001064098.1| 37.85 0.0 96.98 Os10g0130700 [Oryza sativa Japonica Group]
TCONS_00000693	XLOC_000689	gi|359481911|ref|XP_002267277.2| 66.14 5e-49 14.29 PREDICTED: uncharacterized protein LOC100252135 [Vitis vinifera]
TCONS_00000694	XLOC_000690
TCONS_00000695	XLOC_000691	gi|323435157|ref|YP_004222375.1| 52.17 3e-162 59.16 hypothetical protein BevumaM_p142 (mitochondrion) [Beta vulgaris subsp. maritima]	GO:0003676;GO:0003676;
TCONS_00000696	XLOC_000692	gi|359476117|ref|XP_003631792.1| 56.10 5e-31 8.67 PREDICTED: uncharacterized protein LOC100252656 [Vitis vinifera]
TCONS_00000697	XLOC_000693	gi|356575040|ref|XP_003555650.1| 44.90 1e-25 4.79 PREDICTED: uncharacterized protein LOC100817175 [Glycine max]
TCONS_00000698	XLOC_000694
TCONS_00000699	XLOC_000695
TCONS_00000700	XLOC_000696
TCONS_00000701	XLOC_000697	gi|242081169|ref|XP_002445353.1| 48.69 2e-82 17.88 hypothetical protein SORBIDRAFT_07g011900 [Sorghum bicolor]	GO:0003676;GO:0015074;
TCONS_00000702	XLOC_000698
TCONS_00000703	XLOC_000699	gi|159476524|ref|XP_001696361.1| 62.80 1e-60 91.48 vacuolar H(+)-ATPase V0 sector, c/c' subunits [Chlamydomonas reinhardtii]	GO:0015078;GO:0015991;GO:0033177;GO:0015078;GO:0015991;GO:0033177;GO:0015078;GO:0015991;GO:0033177;GO:0015078;GO:0015991;GO:0033177;	ko00190 Oxidative phosphorylation; ko01100 Metabolic pathways; ko04142 Lysosome; ko04145 Phagosome; ko04966 Collecting duct acid secretion; ko05110 Vibrio cholerae infection; ko05120 Epithelial cell signaling in Helicobacter pylori infection; ko05152 Tuberculosis; ko05323 Rheumatoid arthritis;
TCONS_00000704	XLOC_000700
TCONS_00000705	XLOC_000701
TCONS_00000706	XLOC_000702	gi|323435045|ref|YP_004222261.1| 97.01 2e-41 50.00 hypothetical protein BevumaM_p022 (mitochondrion) [Beta vulgaris subsp. maritima]
TCONS_00000707	XLOC_000703	gi|357490617|ref|XP_003615596.1| 49.89 0.0 50.56 Zinc finger MYM-type protein [Medicago truncatula]	GO:0046983;GO:0003676;GO:0003676;GO:0003676;
TCONS_00000708	XLOC_000704	gi|357486127|ref|XP_003613351.1| 70.49 5e-56 25.75 N-hydroxythioamide S-beta-glucosyltransferase [Medicago truncatula]	GO:0016758;GO:0008152;	ko00380 Tryptophan metabolism; ko00966 Glucosinolate biosynthesis; ko01110 Biosynthesis of secondary metabolites;
TCONS_00000709	XLOC_000705	gi|357439289|ref|XP_003589921.1| 54.70 6e-31 58.21 Polymerase [Medicago truncatula]
TCONS_00000710	XLOC_000706
TCONS_00000711	XLOC_000707
TCONS_00000712	XLOC_000708	gi|225423730|ref|XP_002278252.1| 70.20 5e-76 98.05 PREDICTED: glycine cleavage system H protein, mitochondrial [Vitis vinifera]	GO:0005960;GO:0006546;
TCONS_00000713	XLOC_000709	gi|357454973|ref|XP_003597767.1| 55.38 8e-48 30.09 IST1-like protein [Medicago truncatula]
TCONS_00000714	XLOC_000710	gi|297821327|ref|XP_002878546.1| 78.36 3e-69 24.50 hypothetical protein ARALYDRAFT_480999 [Arabidopsis lyrata subsp. lyrata]	GO:0015297;GO:0015238;GO:0006855;GO:0016020;GO:0055085;
TCONS_00000715	XLOC_000711	gi|225445460|ref|XP_002285108.1| 77.78 7e-92 29.27 PREDICTED: DEAD-box ATP-dependent RNA helicase 37-like [Vitis vinifera]	GO:0005524;GO:0003676;GO:0004386;	ko04622 RIG-I-like receptor signaling pathway;
TCONS_00000716	XLOC_000712	gi|224077074|ref|XP_002305120.1| 75.64 2e-115 29.77 predicted protein [Populus trichocarpa]
TCONS_00000717	XLOC_000713
TCONS_00000718	XLOC_000714
TCONS_00000719	XLOC_000715
TCONS_00000720	XLOC_000716	gi|224123802|ref|XP_002330212.1| 76.30 0.0 92.54 predicted protein, partial [Populus trichocarpa]
TCONS_00000721	XLOC_000717		GO:0030598;GO:0017148;GO:0030598;GO:0017148;
TCONS_00000722	XLOC_000718
TCONS_00000723	XLOC_000719
TCONS_00000724	XLOC_000720	gi|225431509|ref|XP_002274967.1| 73.91 0.0 95.61 PREDICTED: chromatin assembly factor 1 subunit B [Vitis vinifera]	GO:0005515;GO:0005515;GO:0005515;GO:0005515;GO:0005515;GO:0005515;GO:0005515;
TCONS_00000725	XLOC_000721
TCONS_00000726	XLOC_000722
TCONS_00000727	XLOC_000723	gi|359473222|ref|XP_003631271.1| 56.64 4e-40 33.43 PREDICTED: glucan endo-1,3-beta-glucosidase-like [Vitis vinifera]	GO:0005975;GO:0004553;
TCONS_00000728	XLOC_000724	gi|242072998|ref|XP_002446435.1| 70.89 2e-145 24.88 hypothetical protein SORBIDRAFT_06g016046, partial [Sorghum bicolor]
TCONS_00000729	XLOC_000725
TCONS_00000730	XLOC_000726	gi|297719563|ref|NP_001172143.1| 50.00 4e-17 9.25 Os01g0116166 [Oryza sativa Japonica Group]
TCONS_00000731	XLOC_000727
TCONS_00000732	XLOC_000728
TCONS_00000733	XLOC_000729
TCONS_00000734	XLOC_000730
TCONS_00000735	XLOC_000731
TCONS_00000736	XLOC_000732
TCONS_00000737	XLOC_000733	gi|356565414|ref|XP_003550935.1| 56.79 2e-57 41.28 PREDICTED: probable purine permease 11-like [Glycine max]
TCONS_00000738	XLOC_000734
TCONS_00000739	XLOC_000735
TCONS_00000740	XLOC_000736
TCONS_00000741	XLOC_000737
TCONS_00000742	XLOC_000738
TCONS_00000743	XLOC_000739
TCONS_00000744	XLOC_000740
TCONS_00000745	XLOC_000741	gi|255569339|ref|XP_002525637.1| 76.35 2e-57 10.33 ATP-binding cassette transporter, putative [Ricinus communis]	GO:0016020;
TCONS_00000746	XLOC_000742	gi|255569339|ref|XP_002525637.1| 76.66 0.0 30.50 ATP-binding cassette transporter, putative [Ricinus communis]	GO:0016020;
TCONS_00000747	XLOC_000743	gi|225426834|ref|XP_002276689.1| 50.46 0.0 81.28 PREDICTED: uncharacterized protein LOC100244444 [Vitis vinifera]	GO:0016772;GO:0006468;GO:0004672;
TCONS_00000748	XLOC_000744	gi|356510061|ref|XP_003523759.1| 58.30 2e-92 54.00 PREDICTED: putative lipase YDR444W-like [Glycine max]
TCONS_00000749	XLOC_000745	gi|225447470|ref|XP_002266938.1| 68.49 2e-29 12.48 PREDICTED: uncharacterized membrane protein At3g27390 [Vitis vinifera]
TCONS_00000750	XLOC_000746
TCONS_00000751	XLOC_000747	gi|357132590|ref|XP_003567912.1| 86.24 8e-48 75.17 PREDICTED: photosystem I reaction center subunit VI, chloroplastic-like [Brachypodium distachyon]
TCONS_00000752	XLOC_000748
TCONS_00000753	XLOC_000749	gi|11497598|ref|NP_055004.1| 92.19 4e-74 5.91 Ycf2 [Spinacia oleracea]
TCONS_00000754	XLOC_000750	gi|224154489|ref|XP_002337484.1| 34.05 2e-24 77.19 predicted protein, partial [Populus trichocarpa]
TCONS_00000755	XLOC_000751
TCONS_00000756	XLOC_000752
TCONS_00000757	XLOC_000753
TCONS_00000758	XLOC_000754
TCONS_00000759	XLOC_000755	gi|356531760|ref|XP_003534444.1| 44.10 4e-32 92.75 PREDICTED: probable calcium-binding protein CML45-like [Glycine max]
TCONS_00000760	XLOC_000756
TCONS_00000761	XLOC_000757
TCONS_00000762	XLOC_000758
TCONS_00000763	XLOC_000759
TCONS_00000764	XLOC_000760
TCONS_00000765	XLOC_000761
TCONS_00000766	XLOC_000762
TCONS_00000767	XLOC_000763
TCONS_00000768	XLOC_000764
TCONS_00000769	XLOC_000765	gi|255545792|ref|XP_002513956.1| 91.47 3e-165 99.61 14-3-3 protein, putative [Ricinus communis]		ko04110 Cell cycle; ko04114 Oocyte meiosis; ko04722 Neurotrophin signaling pathway;
TCONS_00000770	XLOC_000766
TCONS_00000771	XLOC_000767
TCONS_00000772	XLOC_000768
TCONS_00000773	XLOC_000769
TCONS_00000774	XLOC_000770	gi|359487613|ref|XP_002280354.2| 50.00 4e-51 26.10 PREDICTED: uncharacterized protein LOC100254594 [Vitis vinifera]	GO:0003677;
TCONS_00000775	XLOC_000771
TCONS_00000776	XLOC_000772	gi|224075802|ref|XP_002304774.1| 65.24 0.0 97.53 predicted protein [Populus trichocarpa]
TCONS_00000777	XLOC_000773	gi|357499227|ref|XP_003619902.1| 53.70 1e-32 6.51 Disease resistance protein [Medicago truncatula]
TCONS_00000778	XLOC_000774	gi|356520153|ref|XP_003528729.1| 57.45 3e-17 3.56 PREDICTED: type I inositol-1,4,5-trisphosphate 5-phosphatase 12-like [Glycine max]
TCONS_00000779	XLOC_000775
TCONS_00000780	XLOC_000776
TCONS_00000781	XLOC_000777	gi|255586530|ref|XP_002533903.1| 85.29 0.0 40.66 ATP binding protein, putative [Ricinus communis]
TCONS_00000782	XLOC_000778	gi|225433017|ref|XP_002284642.1| 52.15 2e-70 50.41 PREDICTED: 1-aminocyclopropane-1-carboxylate oxidase homolog 1 [Vitis vinifera]	GO:0055114;GO:0016491;GO:0016706;
TCONS_00000783	XLOC_000779
TCONS_00000784	XLOC_000780	gi|359479090|ref|XP_003632214.1| 29.79 1e-17 24.07 PREDICTED: uncharacterized protein LOC100852678 [Vitis vinifera]
TCONS_00000785	XLOC_000781
TCONS_00000786	XLOC_000782	gi|357488545|ref|XP_003614560.1| 54.91 2e-137 99.49 hypothetical protein MTR_5g055480 [Medicago truncatula]	GO:0016020;GO:0008375;
TCONS_00000787	XLOC_000783
TCONS_00000788	XLOC_000784
TCONS_00000789	XLOC_000785
TCONS_00000790	XLOC_000786	gi|224124130|ref|XP_002330112.1| 57.41 1e-11 16.62 predicted protein [Populus trichocarpa]
TCONS_00000791	XLOC_000787	gi|255578609|ref|XP_002530166.1| 51.20 3e-25 62.56 conserved hypothetical protein [Ricinus communis]
TCONS_00000792	XLOC_000788
TCONS_00000793	XLOC_000789
TCONS_00000794	XLOC_000790
TCONS_00000795	XLOC_000791
TCONS_00000796	XLOC_000792
TCONS_00000797	XLOC_000793
TCONS_00000798	XLOC_000794	gi|225447009|ref|XP_002268685.1| 59.15 0.0 62.18 PREDICTED: uncharacterized protein LOC100261955 [Vitis vinifera]	GO:0000166;GO:0003824;GO:0044237;GO:0003676;GO:0005622;	ko03018 RNA degradation;
TCONS_00000799	XLOC_000795
TCONS_00000800	XLOC_000796	gi|224075882|ref|XP_002304811.1| 50.00 2e-20 9.63 predicted protein [Populus trichocarpa]
TCONS_00000801	XLOC_000797
TCONS_00000802	XLOC_000798	gi|225438543|ref|XP_002275905.1| 64.65 3e-87 39.05 PREDICTED: cytochrome P450 86B1 [Vitis vinifera]
TCONS_00000803	XLOC_000799
TCONS_00000804	XLOC_000800
TCONS_00000805	XLOC_000801
TCONS_00000806	XLOC_000802	gi|225432153|ref|XP_002265997.1| 64.56 4e-26 33.91 PREDICTED: S-adenosyl-L-methionine-dependent methyltransferase-like [Vitis vinifera]
TCONS_00000807	XLOC_000803	gi|356516902|ref|XP_003527131.1| 50.71 3e-63 100.00 PREDICTED: uncharacterized protein LOC100778166 [Glycine max]	GO:0006950;
TCONS_00000808	XLOC_000804
TCONS_00000809	XLOC_000805
TCONS_00000810	XLOC_000806	gi|242036007|ref|XP_002465398.1| 38.33 2e-17 64.13 hypothetical protein SORBIDRAFT_01g037930 [Sorghum bicolor]	GO:0008270;GO:0003676;
TCONS_00000811	XLOC_000807
TCONS_00000812	XLOC_000808
TCONS_00000813	XLOC_000809	gi|224085758|ref|XP_002307690.1| 78.66 2e-149 54.18 predicted protein [Populus trichocarpa]	GO:0016787;
TCONS_00000814	XLOC_000810	gi|255553229|ref|XP_002517657.1| 49.80 6e-41 75.98 conserved hypothetical protein [Ricinus communis]
TCONS_00000815	XLOC_000811
TCONS_00000816	XLOC_000812
TCONS_00000817	XLOC_000813
TCONS_00000818	XLOC_000814
TCONS_00000819	XLOC_000815	gi|356554923|ref|XP_003545790.1| 42.61 2e-19 8.22 PREDICTED: putative disease resistance RPP13-like protein 1-like [Glycine max]
TCONS_00000820	XLOC_000816	gi|11497586|ref|NP_054993.1| 93.58 2e-117 59.73 NADH dehydrogenase subunit 1 [Spinacia oleracea]
TCONS_00000821	XLOC_000817
TCONS_00000822	XLOC_000818
TCONS_00000823	XLOC_000819	gi|323435046|ref|YP_004222263.1| 62.26 9e-10 8.09 maturase-related protein (mitochondrion) [Beta vulgaris subsp. maritima]
TCONS_00000824	XLOC_000820	gi|159473469|ref|XP_001694856.1| 58.06 1e-15 56.88 acidic ribosomal protein P2 [Chlamydomonas reinhardtii]	GO:0005622;GO:0006414;GO:0003735;GO:0005840;	ko03010 Ribosome;
TCONS_00000825	XLOC_000821
TCONS_00000826	XLOC_000822
TCONS_00000827	XLOC_000823
TCONS_00000828	XLOC_000824
TCONS_00000829	XLOC_000825
TCONS_00000830	XLOC_000826	gi|359483488|ref|XP_002273710.2| 50.72 1e-14 7.40 PREDICTED: pentatricopeptide repeat-containing protein At4g13650-like [Vitis vinifera]
TCONS_00000831	XLOC_000827	gi|255565388|ref|XP_002523685.1| 39.33 4e-20 47.51 hypothetical protein RCOM_1272620 [Ricinus communis]
TCONS_00000832	XLOC_000828
TCONS_00000833	XLOC_000829
TCONS_00000834	XLOC_000830
TCONS_00000835	XLOC_000831	gi|42567050|ref|NP_194047.2| 54.91 2e-56 13.71 cysteine-rich receptor-like protein kinase 8 [Arabidopsis thaliana]
TCONS_00000836	XLOC_000832
TCONS_00000837	XLOC_000833	gi|225432752|ref|XP_002283122.1| 47.95 0.0 77.71 PREDICTED: uncharacterized protein LOC100254535 isoform 2 [Vitis vinifera]
TCONS_00000838	XLOC_000834	gi|225427874|ref|XP_002276412.1| 58.06 3e-24 90.00 PREDICTED: auxin-induced protein X10A [Vitis vinifera]		ko04075 Plant hormone signal transduction;
TCONS_00000839	XLOC_000835
TCONS_00000840	XLOC_000836	gi|357511753|ref|XP_003626165.1| 53.79 3e-34 20.30 Glucose-6-phosphate 1-dehydrogenase [Medicago truncatula]	GO:0004345;GO:0006006;GO:0055114;GO:0050661;	ko00030 Pentose phosphate pathway; ko00480 Glutathione metabolism; ko01100 Metabolic pathways; ko01110 Biosynthesis of secondary metabolites; ko01120 Microbial metabolism in diverse environments;
TCONS_00000841	XLOC_000837
TCONS_00000842	XLOC_000838	gi|359489641|ref|XP_002275405.2| 51.85 2e-06 8.51 PREDICTED: C-terminal binding protein AN-like [Vitis vinifera]
TCONS_00000843	XLOC_000839	gi|356528302|ref|XP_003532743.1| 82.96 5e-80 53.36 PREDICTED: chalcone synthase 2-like [Glycine max]	GO:0003824;GO:0008152;GO:0016746;GO:0009058;	ko00941 Flavonoid biosynthesis; ko01100 Metabolic pathways; ko01110 Biosynthesis of secondary metabolites; ko04712 Circadian rhythm - plant;
TCONS_00000844	XLOC_000840
TCONS_00000845	XLOC_000841
TCONS_00000846	XLOC_000842	gi|225432035|ref|XP_002273694.1| 45.65 5e-21 13.51 PREDICTED: pentatricopeptide repeat-containing protein At3g48810-like [Vitis vinifera]
TCONS_00000847	XLOC_000843	gi|225432035|ref|XP_002273694.1| 45.65 2e-20 13.51 PREDICTED: pentatricopeptide repeat-containing protein At3g48810-like [Vitis vinifera]
TCONS_00000848	XLOC_000844
TCONS_00000849	XLOC_000845
TCONS_00000850	XLOC_000846
TCONS_00000851	XLOC_000847
TCONS_00000852	XLOC_000848	gi|255544339|ref|XP_002513231.1| 61.43 2e-44 23.06 s-receptor kinase, putative [Ricinus communis]
TCONS_00000853	XLOC_000849	gi|359483659|ref|XP_002274224.2| 58.85 1e-90 32.94 PREDICTED: pentatricopeptide repeat-containing protein At2g17525, mitochondrial-like [Vitis vinifera]
TCONS_00000854	XLOC_000850
TCONS_00000855	XLOC_000851
TCONS_00000856	XLOC_000852	gi|351722216|ref|NP_001238004.1| 57.14 3e-11 10.64 receptor protein kinase-like protein precursor [Glycine max]
TCONS_00000857	XLOC_000853	gi|255541140|ref|XP_002511634.1| 83.17 1e-175 93.07 malate dehydrogenase, putative [Ricinus communis]	GO:0016491;GO:0055114;GO:0055114;GO:0016616;GO:0016616;GO:0003824;GO:0005975;GO:0055114;	ko00020 Citrate cycle (TCA cycle); ko00620 Pyruvate metabolism; ko00630 Glyoxylate and dicarboxylate metabolism; ko00710 Carbon fixation in photosynthetic organisms; ko01100 Metabolic pathways; ko01110 Biosynthesis of secondary metabolites; ko01120 Microbial metabolism in diverse environments; ko04964 Proximal tubule bicarbonate reclamation;
TCONS_00000858	XLOC_000854	gi|255539757|ref|XP_002510943.1| 67.41 0.0 97.97 multicopper oxidase, putative [Ricinus communis]	GO:0016491;GO:0055114;GO:0005507;GO:0055114;GO:0016491;GO:0005507;
TCONS_00000859	XLOC_000855	gi|356577871|ref|XP_003557045.1| 64.13 1e-32 4.15 PREDICTED: uncharacterized protein LOC100783177 [Glycine max]
TCONS_00000860	XLOC_000856
TCONS_00000861	XLOC_000857	gi|225431871|ref|XP_002275593.1| 88.66 0.0 99.81 PREDICTED: importin subunit alpha-1 [Vitis vinifera]	GO:0005634;GO:0008565;GO:0006606;GO:0005737;GO:0005515;GO:0005515;GO:0005515;GO:0005515;GO:0005515;GO:0005515;GO:0005515;GO:0005515;GO:0005488;
TCONS_00000862	XLOC_000858
TCONS_00000863	XLOC_000859
TCONS_00000864	XLOC_000860	gi|255556679|ref|XP_002519373.1| 42.44 4e-35 14.24 leucine-rich repeat containing protein, putative [Ricinus communis]
TCONS_00000865	XLOC_000861
TCONS_00000866	XLOC_000862
TCONS_00000867	XLOC_000863	gi|224125684|ref|XP_002319650.1| 45.95 5e-16 10.50 predicted protein [Populus trichocarpa]
TCONS_00000868	XLOC_000864
TCONS_00000869	XLOC_000865
TCONS_00000870	XLOC_000866	gi|224108095|ref|XP_002314718.1| 80.80 2e-66 38.82 predicted protein [Populus trichocarpa]
TCONS_00000871	XLOC_000867	gi|224126123|ref|XP_002319761.1| 77.27 1e-69 25.34 flavonoid 3'-hydroxylase [Populus trichocarpa]	GO:0016705;GO:0020037;GO:0055114;GO:0005506;GO:0009055;GO:0016705;GO:0020037;GO:0055114;GO:0005506;GO:0009055;	ko00941 Flavonoid biosynthesis; ko00944 Flavone and flavonol biosynthesis; ko01100 Metabolic pathways; ko01110 Biosynthesis of secondary metabolites;
TCONS_00000872	XLOC_000868
TCONS_00000873	XLOC_000869	gi|357508339|ref|XP_003624458.1| 32.90 4e-45 96.67 Zinc finger protein CONSTANS-like protein [Medicago truncatula]	GO:0005515;
TCONS_00000874	XLOC_000870
TCONS_00000875	XLOC_000871
TCONS_00000876	XLOC_000872	gi|356518722|ref|XP_003528027.1| 69.77 4e-38 20.48 PREDICTED: mannan endo-1,4-beta-mannosidase 7-like [Glycine max]
TCONS_00000877	XLOC_000873	gi|255538706|ref|XP_002510418.1| 81.91 7e-46 21.53 hydrolase, hydrolyzing O-glycosyl compounds, putative [Ricinus communis]
TCONS_00000878	XLOC_000874
TCONS_00000879	XLOC_000875
TCONS_00000880	XLOC_000876	gi|224113553|ref|XP_002332551.1| 35.83 6e-172 91.65 cc-nbs-lrr resistance protein [Populus trichocarpa]	GO:0043531;GO:0005515;GO:0005515;
TCONS_00000881	XLOC_000877
TCONS_00000882	XLOC_000878
TCONS_00000883	XLOC_000879	gi|356574058|ref|XP_003555169.1| 51.75 8e-75 12.10 PREDICTED: uncharacterized protein LOC100819840 [Glycine max]
TCONS_00000884	XLOC_000880
TCONS_00000885	XLOC_000881	gi|224118108|ref|XP_002331560.1| 46.70 2e-49 67.64 predicted protein [Populus trichocarpa]		ko04141 Protein processing in endoplasmic reticulum;
TCONS_00000886	XLOC_000882	gi|255583280|ref|XP_002532404.1| 72.22 6e-29 32.29 protein with unknown function [Ricinus communis]
TCONS_00000887	XLOC_000883	gi|11497585|ref|NP_054992.1| 95.29 1e-117 100.00 NADH dehydrogenase subunit I [Spinacia oleracea]
TCONS_00000888	XLOC_000884
TCONS_00000889	XLOC_000885
TCONS_00000890	XLOC_000886
TCONS_00000891	XLOC_000887
TCONS_00000892	XLOC_000888	gi|255563064|ref|XP_002522536.1| 45.93 1e-28 25.77 hypothetical protein RCOM_1013810 [Ricinus communis]
TCONS_00000893	XLOC_000889	gi|242084116|ref|XP_002442483.1| 43.52 6e-20 33.33 hypothetical protein SORBIDRAFT_08g020705, partial [Sorghum bicolor]
TCONS_00000894	XLOC_000890
TCONS_00000895	XLOC_000891	gi|225458077|ref|XP_002280559.1| 61.84 5e-60 27.49 PREDICTED: galactose oxidase-like [Vitis vinifera]
TCONS_00000896	XLOC_000892
TCONS_00000897	XLOC_000893
TCONS_00000898	XLOC_000894	gi|357468493|ref|XP_003604531.1| 28.74 1e-27 63.61 hypothetical protein MTR_4g014190 [Medicago truncatula]
TCONS_00000899	XLOC_000895	gi|350534856|ref|NP_001234163.1| 91.08 5e-164 44.03 auxin efflux facilitator SlPIN1 [Solanum lycopersicum]	GO:0055085;GO:0016021;
TCONS_00000900	XLOC_000896
TCONS_00000901	XLOC_000897	gi|225438541|ref|XP_002279531.1| 52.72 3e-79 46.15 PREDICTED: cytochrome P450 86B1 [Vitis vinifera]	GO:0016705;GO:0020037;GO:0055114;GO:0005506;GO:0009055;GO:0016705;GO:0020037;GO:0055114;GO:0005506;GO:0009055;
TCONS_00000902	XLOC_000898	gi|356554139|ref|XP_003545406.1| 61.40 1e-17 26.03 PREDICTED: uncharacterized protein LOC100808831 [Glycine max]
TCONS_00000903	XLOC_000899	gi|359496488|ref|XP_003635247.1| 65.02 1e-103 31.35 PREDICTED: uncharacterized protein LOC100854867 [Vitis vinifera]
TCONS_00000904	XLOC_000900	gi|255544478|ref|XP_002513300.1| 38.97 3e-13 19.35 receptor protein kinase, putative [Ricinus communis]
TCONS_00000905	XLOC_000901
TCONS_00000906	XLOC_000902
TCONS_00000907	XLOC_000903
TCONS_00000908	XLOC_000904
TCONS_00000909	XLOC_000905
TCONS_00000910	XLOC_000906
TCONS_00000911	XLOC_000907	gi|224138610|ref|XP_002322857.1| 64.29 2e-26 35.78 predicted protein [Populus trichocarpa]
TCONS_00000912	XLOC_000908
TCONS_00000913	XLOC_000909	gi|224104266|ref|XP_002313377.1| 47.16 2e-33 39.28 predicted protein [Populus trichocarpa]
TCONS_00000914	XLOC_000910
TCONS_00000915	XLOC_000911
TCONS_00000916	XLOC_000912	gi|356559202|ref|XP_003547889.1| 46.17 4e-117 100.00 PREDICTED: uncharacterized protein LOC100817605 [Glycine max]	GO:0055085;GO:0016021;
TCONS_00000917	XLOC_000912	gi|356559202|ref|XP_003547889.1| 46.17 4e-117 100.00 PREDICTED: uncharacterized protein LOC100817605 [Glycine max]	GO:0055085;GO:0016021;
TCONS_00000918	XLOC_000913	gi|359491192|ref|XP_003634238.1| 56.15 0.0 84.24 PREDICTED: LOW QUALITY PROTEIN: cytochrome P450 71A4-like [Vitis vinifera]	GO:0016705;GO:0020037;GO:0055114;GO:0005506;GO:0009055;GO:0016705;GO:0020037;GO:0055114;GO:0005506;GO:0009055;
TCONS_00000919	XLOC_000914	gi|224129874|ref|XP_002320692.1| 42.80 0.0 53.45 predicted protein [Populus trichocarpa]	GO:0003676;
TCONS_00000920	XLOC_000915
TCONS_00000921	XLOC_000916
TCONS_00000922	XLOC_000917
TCONS_00000923	XLOC_000918
TCONS_00000924	XLOC_000919
TCONS_00000925	XLOC_000920	gi|224083717|ref|XP_002307098.1| 51.75 5e-64 76.61 AP2/ERF domain-containing transcription factor [Populus trichocarpa]	GO:0006355;GO:0003700;GO:0003677;
TCONS_00000926	XLOC_000921	gi|225442303|ref|XP_002279788.1| 65.96 0.0 89.91 PREDICTED: beta-fructofuranosidase, insoluble isoenzyme CWINV1 [Vitis vinifera]		ko00052 Galactose metabolism; ko00500 Starch and sucrose metabolism; ko01100 Metabolic pathways;
TCONS_00000927	XLOC_000922	gi|357155664|ref|XP_003577195.1| 88.61 2e-94 33.76 PREDICTED: ribulose bisphosphate carboxylase/oxygenase activase A, chloroplastic-like [Brachypodium distachyon]
TCONS_00000928	XLOC_000923
TCONS_00000929	XLOC_000924	gi|224128073|ref|XP_002320237.1| 66.35 2e-43 29.05 catechol o-methyltransferase related [Populus trichocarpa]	GO:0008171;	ko00944 Flavone and flavonol biosynthesis;
TCONS_00000930	XLOC_000925
TCONS_00000931	XLOC_000926
TCONS_00000932	XLOC_000927	gi|225429295|ref|XP_002269470.1| 62.09 3e-86 92.04 PREDICTED: uncharacterized protein LOC100254416 [Vitis vinifera]
TCONS_00000933	XLOC_000928
TCONS_00000934	XLOC_000929
TCONS_00000935	XLOC_000930
TCONS_00000936	XLOC_000931	gi|356541795|ref|XP_003539358.1| 52.27 3e-08 4.54 PREDICTED: uncharacterized protein LOC100797981 [Glycine max]
TCONS_00000937	XLOC_000932	gi|225436767|ref|XP_002267360.1| 61.84 1e-25 92.68 PREDICTED: uncharacterized protein LOC100240880 [Vitis vinifera]
TCONS_00000938	XLOC_000933	gi|224101861|ref|XP_002312449.1| 61.59 1e-67 95.32 predicted protein [Populus trichocarpa]	GO:0005515;GO:0005515;
TCONS_00000939	XLOC_000934
TCONS_00000940	XLOC_000935
TCONS_00000941	XLOC_000936
TCONS_00000942	XLOC_000937	gi|255572965|ref|XP_002527413.1| 46.88 5e-19 67.02 conserved hypothetical protein [Ricinus communis]
TCONS_00000943	XLOC_000938	gi|225441153|ref|XP_002267645.1| 47.27 1e-18 34.42 PREDICTED: zinc finger protein ZAT5 [Vitis vinifera]
TCONS_00000944	XLOC_000939
TCONS_00000945	XLOC_000940
TCONS_00000946	XLOC_000941	gi|224092136|ref|XP_002309484.1| 59.01 2e-85 45.34 predicted protein [Populus trichocarpa]	GO:0003824;GO:0003824;	ko04075 Plant hormone signal transduction;
TCONS_00000947	XLOC_000942	gi|357514961|ref|XP_003627769.1| 32.45 3e-15 27.65 Pierisin [Medicago truncatula]
TCONS_00000948	XLOC_000943	gi|115478392|ref|NP_001062791.1| 81.82 5e-06 14.86 Os09g0293400 [Oryza sativa Japonica Group]
TCONS_00000949	XLOC_000944
TCONS_00000950	XLOC_000945
TCONS_00000951	XLOC_000946
TCONS_00000952	XLOC_000947
TCONS_00000953	XLOC_000948	gi|323435090|ref|YP_004222308.1| 42.05 6e-16 27.94 hypothetical protein BevumaM_p073 (mitochondrion) [Beta vulgaris subsp. maritima]
TCONS_00000954	XLOC_000949	gi|356542451|ref|XP_003539680.1| 57.14 1e-75 42.32 PREDICTED: heat shock cognate 70 kDa protein-like [Glycine max]		ko03040 Spliceosome; ko04010 MAPK signaling pathway; ko04141 Protein processing in endoplasmic reticulum; ko04144 Endocytosis; ko04612 Antigen processing and presentation; ko05145 Toxoplasmosis; ko05162 Measles; ko05164 Influenza A;
TCONS_00000955	XLOC_000950
TCONS_00000956	XLOC_000951
TCONS_00000957	XLOC_000952
TCONS_00000958	XLOC_000953	gi|356512257|ref|XP_003524837.1| 75.26 4e-157 49.14 PREDICTED: peptide transporter PTR2-like [Glycine max]	GO:0016020;GO:0006810;GO:0005215;
TCONS_00000959	XLOC_000954
TCONS_00000960	XLOC_000955	gi|356514320|ref|XP_003525854.1| 69.12 7e-23 73.91 PREDICTED: uncharacterized protein LOC100808638 [Glycine max]
TCONS_00000961	XLOC_000956	gi|359476779|ref|XP_002278934.2| 76.35 9e-117 53.06 PREDICTED: zinc finger CCCH domain-containing protein ZFN-like isoform 1 [Vitis vinifera]	GO:0003676;GO:0008270;GO:0003676;GO:0008270;GO:0003676;GO:0008270;
TCONS_00000962	XLOC_000957
TCONS_00000963	XLOC_000958
TCONS_00000964	XLOC_000959	gi|225458772|ref|XP_002285122.1| 81.87 0.0 90.86 PREDICTED: metal transporter Nramp2-like [Vitis vinifera]	GO:0005215;GO:0016020;GO:0006810;
TCONS_00000965	XLOC_000960
TCONS_00000966	XLOC_000961	gi|357442167|ref|XP_003591361.1| 58.17 2e-92 74.49 Gibberellin 2-beta-dioxygenase [Medicago truncatula]	GO:0055114;GO:0016491;GO:0016706;	ko00904 Diterpenoid biosynthesis;
TCONS_00000967	XLOC_000962
TCONS_00000968	XLOC_000963
TCONS_00000969	XLOC_000964
TCONS_00000970	XLOC_000965	gi|255567174|ref|XP_002524568.1| 54.66 9e-49 93.02 conserved hypothetical protein [Ricinus communis]
TCONS_00000971	XLOC_000966	gi|255548670|ref|XP_002515391.1| 81.93 0.0 86.23 chlorophyll a oxygenase, putative [Ricinus communis]	GO:0051537;GO:0016491;GO:0055114;GO:0055114;GO:0010277;GO:0051537;GO:0016491;GO:0055114;
TCONS_00000972	XLOC_000967	gi|255580189|ref|XP_002530925.1| 52.43 3e-67 89.64 Tyramine N-feruloyltransferase 4/11, putative [Ricinus communis]	GO:0008080;
TCONS_00000973	XLOC_000968
TCONS_00000974	XLOC_000969
TCONS_00000975	XLOC_000970	gi|224111032|ref|XP_002315724.1| 65.15 3e-15 91.67 predicted protein [Populus trichocarpa]
TCONS_00000976	XLOC_000971	gi|225428971|ref|XP_002264302.1| 45.65 1e-50 95.74 PREDICTED: zinc finger protein ZAT10-like [Vitis vinifera]
TCONS_00000977	XLOC_000972	gi|225454914|ref|XP_002276644.1| 57.99 1e-80 94.30 PREDICTED: putative germin-like protein 2-1 [Vitis vinifera]	GO:0045735;
TCONS_00000978	XLOC_000973
TCONS_00000979	XLOC_000973
TCONS_00000980	XLOC_000974
TCONS_00000981	XLOC_000975
TCONS_00000982	XLOC_000976
TCONS_00000983	XLOC_000977	gi|357453091|ref|XP_003596822.1| 90.77 2e-36 30.09 Ribosomal protein L1 [Medicago truncatula]
TCONS_00000984	XLOC_000978	gi|255583264|ref|XP_002532396.1| 43.12 5e-78 97.26 serine-threonine protein kinase, plant-type, putative [Ricinus communis]	GO:0005515;GO:0005515;
TCONS_00000985	XLOC_000979
TCONS_00000986	XLOC_000980	gi|225437412|ref|XP_002270639.1| 60.26 2e-19 80.41 PREDICTED: indole-3-acetic acid-induced protein ARG2 isoform 1 [Vitis vinifera]
TCONS_00000987	XLOC_000981
TCONS_00000988	XLOC_000982
TCONS_00000989	XLOC_000983	gi|225458968|ref|XP_002285560.1| 77.92 0.0 99.82 PREDICTED: xylulose kinase [Vitis vinifera]	GO:0016773;GO:0005975;GO:0016773;GO:0005975;	ko00040 Pentose and glucuronate interconversions; ko01100 Metabolic pathways;
TCONS_00000990	XLOC_000984
TCONS_00000991	XLOC_000985	gi|313199714|ref|YP_004021328.1| 89.29 1e-135 97.82 chloroplast envelope membrane protein (chloroplast) [Theobroma cacao]
TCONS_00000992	XLOC_000986	gi|255538192|ref|XP_002510161.1| 58.33 1e-121 83.60 cyclin d, putative [Ricinus communis]	GO:0005634;	ko04075 Plant hormone signal transduction;
TCONS_00000993	XLOC_000987
TCONS_00000994	XLOC_000988	gi|225437124|ref|XP_002273926.1| 48.49 2e-75 90.91 PREDICTED: chlorophyllase-1 [Vitis vinifera]	GO:0047746;GO:0015996;	ko00860 Porphyrin and chlorophyll metabolism; ko01100 Metabolic pathways; ko01110 Biosynthesis of secondary metabolites;
TCONS_00000995	XLOC_000989
TCONS_00000996	XLOC_000990	gi|255577651|ref|XP_002529702.1| 86.90 1e-101 100.00 ATP synthase D chain, mitochondrial, putative [Ricinus communis]	GO:0000276;GO:0015078;GO:0015986;	ko00190 Oxidative phosphorylation; ko01100 Metabolic pathways; ko05010 Alzheimer's disease; ko05012 Parkinson's disease; ko05016 Huntington's disease;
TCONS_00000997	XLOC_000991
TCONS_00000998	XLOC_000992
TCONS_00000999	XLOC_000993
TCONS_00001000	XLOC_000994	gi|357470855|ref|XP_003605712.1| 21.70 3e-06 31.09 hypothetical protein MTR_4g037420 [Medicago truncatula]
TCONS_00001001	XLOC_000995	gi|255538112|ref|XP_002510121.1| 53.06 5e-116 94.87 conserved hypothetical protein [Ricinus communis]	GO:0016020;GO:0016192;GO:0016020;GO:0048193;
TCONS_00001002	XLOC_000996	gi|225445412|ref|XP_002285021.1| 85.00 4e-41 15.18 PREDICTED: cytochrome P450 734A1-like [Vitis vinifera]
TCONS_00001003	XLOC_000997
TCONS_00001004	XLOC_000998	gi|225459532|ref|XP_002285847.1| 67.35 2e-90 71.79 PREDICTED: uncharacterized protein LOC100259029 [Vitis vinifera]
TCONS_00001005	XLOC_000999	gi|224097038|ref|XP_002310820.1| 53.20 2e-63 55.49 predicted protein [Populus trichocarpa]	GO:0008168;	ko00592 alpha-Linolenic acid metabolism;
TCONS_00001006	XLOC_001000
TCONS_00001007	XLOC_001001	gi|351724507|ref|NP_001236548.1| 43.08 2e-07 41.22 uncharacterized protein LOC100527730 [Glycine max]
TCONS_00001008	XLOC_001002
TCONS_00001009	XLOC_001003	gi|359491606|ref|XP_003634295.1| 62.32 5e-19 4.23 PREDICTED: uncharacterized protein LOC100248456 [Vitis vinifera]
TCONS_00001010	XLOC_001004	gi|224098878|ref|XP_002311302.1| 52.55 1e-67 85.02 predicted protein [Populus trichocarpa]	GO:0003723;GO:0033897;GO:0003723;GO:0033897;
TCONS_00001011	XLOC_001005	gi|225431221|ref|XP_002267269.1| 47.75 6e-177 98.44 PREDICTED: probable leucine-rich repeat receptor-like protein kinase At1g35710-like [Vitis vinifera]	GO:0005515;GO:0005515;GO:0005515;	ko04626 Plant-pathogen interaction;
TCONS_00001012	XLOC_001006
TCONS_00001013	XLOC_001007	gi|225447429|ref|XP_002281878.1| 80.90 6e-42 76.72 PREDICTED: calcium-binding protein PBP1 [Vitis vinifera]
TCONS_00001014	XLOC_001008	gi|255539823|ref|XP_002510976.1| 73.66 0.0 93.81 Oligosaccharide translocation protein rft1, putative [Ricinus communis]	GO:0005319;GO:0016021;GO:0006869;	ko00510 N-Glycan biosynthesis;
TCONS_00001015	XLOC_001009
TCONS_00001016	XLOC_001010	gi|224140753|ref|XP_002323743.1| 39.45 3e-63 92.60 predicted protein [Populus trichocarpa]	GO:0005515;GO:0005515;GO:0005515;GO:0005515;
TCONS_00001017	XLOC_001011	gi|356521054|ref|XP_003529173.1| 40.91 2e-06 71.43 PREDICTED: uncharacterized protein LOC100791703 [Glycine max]
TCONS_00001018	XLOC_001012	gi|255539995|ref|XP_002511062.1| 64.34 1e-138 93.77 inositol hexaphosphate kinase, putative [Ricinus communis]	GO:0008440;	ko00562 Inositol phosphate metabolism; ko01100 Metabolic pathways; ko04070 Phosphatidylinositol signaling system;
TCONS_00001019	XLOC_001013	gi|357439289|ref|XP_003589921.1| 60.00 7e-43 49.75 Polymerase [Medicago truncatula]
TCONS_00001020	XLOC_001014
TCONS_00001021	XLOC_001015
TCONS_00001022	XLOC_001016
TCONS_00001023	XLOC_001017
TCONS_00001024	XLOC_001018		GO:0030598;GO:0017148;GO:0030598;GO:0017148;
TCONS_00001025	XLOC_001019
TCONS_00001026	XLOC_001020
TCONS_00001027	XLOC_001021	gi|357156338|ref|XP_003577422.1| 92.59 2e-08 9.09 PREDICTED: uncharacterized protein LOC100828330 [Brachypodium distachyon]
TCONS_00001028	XLOC_001022
TCONS_00001029	XLOC_001023
TCONS_00001030	XLOC_001024	gi|357121383|ref|XP_003562400.1| 78.26 2e-06 5.37 PREDICTED: temperature-sensitive omega-3 fatty acid desaturase, chloroplastic-like [Brachypodium distachyon]
TCONS_00001031	XLOC_001025
TCONS_00001032	XLOC_001026
TCONS_00001033	XLOC_001027
TCONS_00001034	XLOC_001028
TCONS_00001035	XLOC_001029	gi|357136683|ref|XP_003569933.1| 100.00 9e-10 20.61 PREDICTED: photosystem II reaction center W protein, chloroplastic-like [Brachypodium distachyon]
TCONS_00001036	XLOC_001030
TCONS_00001037	XLOC_001031	gi|255576227|ref|XP_002529007.1| 73.33 4e-23 93.75 conserved hypothetical protein [Ricinus communis]
TCONS_00001038	XLOC_001032
TCONS_00001039	XLOC_001033	gi|255549637|ref|XP_002515870.1| 37.97 3e-19 78.73 conserved hypothetical protein [Ricinus communis]
TCONS_00001040	XLOC_001034
TCONS_00001041	XLOC_001035
TCONS_00001042	XLOC_001036
TCONS_00001043	XLOC_001037	gi|359477974|ref|XP_002263741.2| 45.21 1e-180 90.55 PREDICTED: probable receptor protein kinase TMK1 [Vitis vinifera]	GO:0005515;GO:0016998;GO:0016998;GO:0016772;GO:0004672;GO:0005524;GO:0006468;
TCONS_00001044	XLOC_001038
TCONS_00001045	XLOC_001039
TCONS_00001046	XLOC_001040
TCONS_00001047	XLOC_001041	gi|359491620|ref|XP_002280437.2| 62.75 4e-45 45.48 PREDICTED: uncharacterized protein LOC100258813 [Vitis vinifera]
TCONS_00001048	XLOC_001042
TCONS_00001049	XLOC_001043	gi|225458694|ref|XP_002284954.1| 62.42 1e-56 73.16 PREDICTED: uncharacterized protein LOC100257564 [Vitis vinifera]
TCONS_00001050	XLOC_001044	gi|357502843|ref|XP_003621710.1| 43.48 4e-12 4.24 Receptor-like protein kinase [Medicago truncatula]
TCONS_00001051	XLOC_001045
TCONS_00001052	XLOC_001046
TCONS_00001053	XLOC_001047
TCONS_00001054	XLOC_001048	gi|357135701|ref|XP_003569447.1| 72.22 1e-31 97.30 PREDICTED: uncharacterized protein LOC100828693 [Brachypodium distachyon]
TCONS_00001055	XLOC_001049
TCONS_00001056	XLOC_001050	gi|225456757|ref|XP_002269024.1| 54.42 2e-74 92.24 PREDICTED: glutathione S-transferase U9-like [Vitis vinifera]		ko00480 Glutathione metabolism; ko00980 Metabolism of xenobiotics by cytochrome P450; ko00982 Drug metabolism - cytochrome P450;
TCONS_00001057	XLOC_001051	gi|364283985|ref|YP_004940511.1| 97.73 7e-20 25.73 ycf3 gene product (chloroplast) [Boea hygrometrica]
TCONS_00001058	XLOC_001052
TCONS_00001059	XLOC_001053	gi|359486795|ref|XP_002278568.2| 60.82 0.0 80.35 PREDICTED: AP3-complex subunit beta-A-like [Vitis vinifera]	GO:0030117;GO:0016192;GO:0006886;GO:0005488;	ko04142 Lysosome;
TCONS_00001060	XLOC_001054
TCONS_00001061	XLOC_001055
TCONS_00001062	XLOC_001056
TCONS_00001063	XLOC_001057
TCONS_00001064	XLOC_001058
TCONS_00001065	XLOC_001059
TCONS_00001066	XLOC_001060
TCONS_00001067	XLOC_001061
TCONS_00001068	XLOC_001062
TCONS_00001069	XLOC_001063	gi|359491507|ref|XP_003634286.1| 57.28 2e-26 18.73 PREDICTED: wall-associated receptor kinase-like 8-like [Vitis vinifera]	GO:0016772;GO:0006468;GO:0004672;
TCONS_00001070	XLOC_001064
TCONS_00001071	XLOC_001065
TCONS_00001072	XLOC_001066
TCONS_00001073	XLOC_001067
TCONS_00001074	XLOC_001068	gi|359480188|ref|XP_003632414.1| 58.39 2e-45 93.20 PREDICTED: uncharacterized protein LOC100855416 [Vitis vinifera]
TCONS_00001075	XLOC_001069
TCONS_00001076	XLOC_001070
TCONS_00001077	XLOC_001071	gi|225443377|ref|XP_002266396.1| 70.42 3e-179 99.72 PREDICTED: protein brittle-1, chloroplastic/amyloplastic isoform 1 [Vitis vinifera]
TCONS_00001078	XLOC_001072	gi|255561846|ref|XP_002521932.1| 33.45 1e-18 57.83 conserved hypothetical protein [Ricinus communis]
TCONS_00001079	XLOC_001073
TCONS_00001080	XLOC_001074
TCONS_00001081	XLOC_001075
TCONS_00001082	XLOC_001076	gi|224115292|ref|XP_002316993.1| 68.95 0.0 100.00 predicted protein [Populus trichocarpa]
TCONS_00001083	XLOC_001077	gi|225424172|ref|XP_002284089.1| 50.88 2e-31 72.97 PREDICTED: uncharacterized protein LOC100242324 [Vitis vinifera]
TCONS_00001084	XLOC_001078	gi|357468493|ref|XP_003604531.1| 34.72 4e-43 37.43 hypothetical protein MTR_4g014190 [Medicago truncatula]
TCONS_00001085	XLOC_001079	gi|357468493|ref|XP_003604531.1| 25.66 2e-15 58.38 hypothetical protein MTR_4g014190 [Medicago truncatula]
TCONS_00001086	XLOC_001080
TCONS_00001087	XLOC_001081
TCONS_00001088	XLOC_001082
TCONS_00001089	XLOC_001083
TCONS_00001090	XLOC_001084	gi|225448910|ref|XP_002265627.1| 65.43 4e-91 97.20 PREDICTED: zinc finger CCHC-type and RNA-binding motif-containing protein 1 [Vitis vinifera]	GO:0008270;GO:0003676;GO:0008270;GO:0003676;GO:0003676;
TCONS_00001091	XLOC_001085
TCONS_00001092	XLOC_001086	gi|363808110|ref|NP_001242475.1| 95.65 7e-07 6.04 uncharacterized protein LOC100792466 [Glycine max]
TCONS_00001093	XLOC_001087
TCONS_00001094	XLOC_001088	gi|225429684|ref|XP_002280018.1| 51.35 3e-10 93.97 PREDICTED: uncharacterized protein LOC100247309 [Vitis vinifera]
TCONS_00001095	XLOC_001089
TCONS_00001096	XLOC_001090
TCONS_00001097	XLOC_001091
TCONS_00001098	XLOC_001092	gi|225451024|ref|XP_002284899.1| 51.43 9e-19 16.67 PREDICTED: E3 ubiquitin-protein ligase ATL6 isoform 1 [Vitis vinifera]
TCONS_00001099	XLOC_001093
TCONS_00001100	XLOC_001094
TCONS_00001101	XLOC_001095
TCONS_00001102	XLOC_001096
TCONS_00001103	XLOC_001097
TCONS_00001104	XLOC_001098
TCONS_00001105	XLOC_001099	gi|359475346|ref|XP_003631666.1| 69.74 1e-31 79.17 PREDICTED: uncharacterized protein LOC100853961 [Vitis vinifera]	GO:0003682;GO:0003677;
TCONS_00001106	XLOC_001100	gi|225465962|ref|XP_002269685.1| 30.42 1e-112 74.88 PREDICTED: putative disease resistance RPP13-like protein 1-like [Vitis vinifera]	GO:0043531;
TCONS_00001107	XLOC_001101
TCONS_00001108	XLOC_001102	gi|356522869|ref|XP_003530065.1| 54.69 1e-16 12.19 PREDICTED: chaperone protein DnaJ-like [Glycine max]
TCONS_00001109	XLOC_001103
TCONS_00001110	XLOC_001104	gi|79368544|ref|NP_564790.3| 59.57 8e-10 7.53 ankyrin repeat-containing protein [Arabidopsis thaliana]
TCONS_00001111	XLOC_001105
TCONS_00001112	XLOC_001106
TCONS_00001113	XLOC_001107
TCONS_00001114	XLOC_001108
TCONS_00001115	XLOC_001109	gi|224100889|ref|XP_002312054.1| 74.81 0.0 99.48 predicted protein [Populus trichocarpa]	GO:0003824;GO:0003824;
TCONS_00001116	XLOC_001109	gi|224100889|ref|XP_002312054.1| 74.81 0.0 99.48 predicted protein [Populus trichocarpa]	GO:0003824;GO:0003824;
TCONS_00001117	XLOC_001110
TCONS_00001118	XLOC_001111
TCONS_00001119	XLOC_001112
TCONS_00001120	XLOC_001113
TCONS_00001121	XLOC_001114	gi|357137138|ref|XP_003570158.1| 98.81 1e-51 20.79 PREDICTED: phosphoribulokinase, chloroplastic-like [Brachypodium distachyon]		ko00710 Carbon fixation in photosynthetic organisms; ko01100 Metabolic pathways; ko01120 Microbial metabolism in diverse environments;
TCONS_00001122	XLOC_001115	gi|224087064|ref|XP_002308050.1| 64.56 8e-30 17.03 predicted protein [Populus trichocarpa]		ko00230 Purine metabolism; ko00240 Pyrimidine metabolism; ko01100 Metabolic pathways; ;
TCONS_00001123	XLOC_001116
TCONS_00001124	XLOC_001117
TCONS_00001125	XLOC_001118
TCONS_00001126	XLOC_001119	gi|357514253|ref|XP_003627415.1| 88.89 4e-20 37.82 Mitochondrial ribosomal protein L43 [Medicago truncatula]
TCONS_00001127	XLOC_001120	gi|225434100|ref|XP_002276106.1| 79.75 2e-43 66.39 PREDICTED: 60S ribosomal protein L51, mitochondrial isoform 2 [Vitis vinifera]
TCONS_00001128	XLOC_001121
TCONS_00001129	XLOC_001122	gi|255564816|ref|XP_002523402.1| 78.67 1e-113 57.92 Protein kinase APK1B, chloroplast precursor, putative [Ricinus communis]	GO:0006468;GO:0004672;GO:0016772;
TCONS_00001130	XLOC_001123	gi|358345810|ref|XP_003636968.1| 80.21 2e-53 25.26 Monoglyceride lipase [Medicago truncatula]
TCONS_00001131	XLOC_001124	gi|225450883|ref|XP_002284334.1| 63.68 5e-95 99.09 PREDICTED: germin-like protein subfamily 1 member 14 [Vitis vinifera]	GO:0045735;
TCONS_00001132	XLOC_001125	gi|357163366|ref|XP_003579709.1| 95.10 5e-86 99.31 PREDICTED: uncharacterized protein LOC100840579 [Brachypodium distachyon]
TCONS_00001133	XLOC_001126
TCONS_00001134	XLOC_001127
TCONS_00001135	XLOC_001128
TCONS_00001136	XLOC_001129	gi|255555423|ref|XP_002518748.1| 68.02 0.0 91.60 kinase, putative [Ricinus communis]	GO:0006468;GO:0004672;GO:0016772;
TCONS_00001137	XLOC_001130
TCONS_00001138	XLOC_001131
TCONS_00001139	XLOC_001132
TCONS_00001140	XLOC_001133	gi|224106419|ref|XP_002314159.1| 61.67 4e-146 56.51 predicted protein, partial [Populus trichocarpa]	GO:0016772;GO:0004672;GO:0005524;GO:0006468;
TCONS_00001141	XLOC_001134	gi|359490221|ref|XP_002267531.2| 36.09 8e-63 17.25 PREDICTED: uncharacterized protein LOC100266428 [Vitis vinifera]
TCONS_00001142	XLOC_001135	gi|224087451|ref|XP_002308172.1| 35.66 5e-61 35.82 predicted protein [Populus trichocarpa]	GO:0003676;
TCONS_00001143	XLOC_001136	gi|359497035|ref|XP_002263860.2| 69.68 5e-82 35.09 PREDICTED: cytochrome P450 93A1-like [Vitis vinifera]	GO:0016705;GO:0020037;GO:0055114;GO:0005506;GO:0009055;GO:0016705;GO:0020037;GO:0055114;GO:0005506;GO:0009055;
TCONS_00001144	XLOC_001137	gi|323435157|ref|YP_004222375.1| 77.30 1e-80 23.82 hypothetical protein BevumaM_p142 (mitochondrion) [Beta vulgaris subsp. maritima]	GO:0003676;GO:0016772;GO:0004672;GO:0005524;GO:0006468;GO:0004523;GO:0003676;	ko04010 MAPK signaling pathway; ko04722 Neurotrophin signaling pathway; ko04912 GnRH signaling pathway;
TCONS_00001145	XLOC_001138	gi|255579759|ref|XP_002530718.1| 41.73 3e-17 20.52 ATP binding protein, putative [Ricinus communis]	GO:0030246;
TCONS_00001146	XLOC_001139	gi|323435090|ref|YP_004222308.1| 41.98 5e-11 25.71 hypothetical protein BevumaM_p073 (mitochondrion) [Beta vulgaris subsp. maritima]
TCONS_00001147	XLOC_001140	gi|356561472|ref|XP_003549005.1| 41.98 2e-66 13.27 PREDICTED: uncharacterized protein LOC100789964 [Glycine max]	GO:0003676;GO:0015074;	ko03008 Ribosome biogenesis in eukaryotes; ko03018 RNA degradation;
TCONS_00001148	XLOC_001141	gi|224154386|ref|XP_002337469.1| 49.00 1e-18 70.07 hypothetical protein POPTRDRAFT_793872, partial [Populus trichocarpa]
TCONS_00001149	XLOC_001142
TCONS_00001150	XLOC_001143	gi|225434309|ref|XP_002276020.1| 69.29 0.0 99.58 PREDICTED: probable LRR receptor-like serine/threonine-protein kinase At1g06840-like [Vitis vinifera]	GO:0006468;GO:0004672;GO:0016772;GO:0005515;
TCONS_00001151	XLOC_001144	gi|359492003|ref|XP_002283143.2| 62.99 4e-45 41.64 PREDICTED: mortality factor 4-like protein 1-like [Vitis vinifera]
TCONS_00001152	XLOC_001145
TCONS_00001153	XLOC_001146
TCONS_00001154	XLOC_001147
TCONS_00001155	XLOC_001148	gi|357491629|ref|XP_003616102.1| 41.03 2e-08 17.67 hypothetical protein MTR_5g076140 [Medicago truncatula]
TCONS_00001156	XLOC_001149	gi|224134897|ref|XP_002321932.1| 43.56 4e-76 60.46 predicted protein [Populus trichocarpa]
TCONS_00001157	XLOC_001150	gi|224128003|ref|XP_002320217.1| 45.88 1e-10 29.85 predicted protein [Populus trichocarpa]
TCONS_00001158	XLOC_001151	gi|159469303|ref|XP_001692807.1| 85.71 8e-09 13.79 predicted protein [Chlamydomonas reinhardtii]
TCONS_00001159	XLOC_001152	gi|159469303|ref|XP_001692807.1| 85.71 1e-08 13.79 predicted protein [Chlamydomonas reinhardtii]
TCONS_00001160	XLOC_001153
TCONS_00001161	XLOC_001154	gi|225442129|ref|XP_002274625.1| 55.77 1e-33 49.04 PREDICTED: auxin-binding protein ABP19a-like [Vitis vinifera]
TCONS_00001162	XLOC_001155
TCONS_00001163	XLOC_001156
TCONS_00001164	XLOC_001157
TCONS_00001165	XLOC_001158
TCONS_00001166	XLOC_001159	gi|224124132|ref|XP_002319253.1| 61.90 2e-125 94.77 predicted protein [Populus trichocarpa]	GO:0055114;GO:0016616;GO:0006694;GO:0003854;
TCONS_00001167	XLOC_001160	gi|224059504|ref|XP_002299879.1| 41.44 1e-09 29.22 f-box family protein [Populus trichocarpa]	GO:0006355;GO:0003677;GO:0008270;
TCONS_00001168	XLOC_001161
TCONS_00001169	XLOC_001162	gi|225454454|ref|XP_002280531.1| 58.44 8e-26 93.75 PREDICTED: uncharacterized protein LOC100261908 [Vitis vinifera]
TCONS_00001170	XLOC_001163	gi|356576357|ref|XP_003556299.1| 89.66 6e-23 42.65 PREDICTED: probable histone H2B.1-like [Glycine max]	GO:0003677;GO:0046982;	ko05322 Systemic lupus erythematosus;
TCONS_00001171	XLOC_001164
TCONS_00001172	XLOC_001165	gi|225427236|ref|XP_002280752.1| 72.17 1e-102 91.34 PREDICTED: uncharacterized protein LOC100254109 [Vitis vinifera]
TCONS_00001173	XLOC_001166
TCONS_00001174	XLOC_001167
TCONS_00001175	XLOC_001168
TCONS_00001176	XLOC_001169
TCONS_00001177	XLOC_001169
TCONS_00001178	XLOC_001170
TCONS_00001179	XLOC_001171	gi|225458199|ref|XP_002281129.1| 53.93 1e-83 46.03 PREDICTED: bifunctional dihydrofolate reductase-thymidylate synthase-like [Vitis vinifera]	GO:0009165;GO:0055114;GO:0006545;GO:0004146;	ko00670 One carbon pool by folate; ko00790 Folate biosynthesis; ko01100 Metabolic pathways;
TCONS_00001180	XLOC_001172	gi|356513640|ref|XP_003525519.1| 62.77 7e-122 81.29 PREDICTED: uncharacterized protein LOC100779755 [Glycine max]
TCONS_00001181	XLOC_001173	gi|224125816|ref|XP_002319682.1| 30.43 2e-22 94.03 predicted protein [Populus trichocarpa]
TCONS_00001182	XLOC_001174
TCONS_00001183	XLOC_001175	gi|224114652|ref|XP_002332333.1| 65.18 4e-43 10.61 predicted protein [Populus trichocarpa]
TCONS_00001184	XLOC_001176	gi|357440197|ref|XP_003590376.1| 35.92 1e-35 56.29 hypothetical protein MTR_1g059310 [Medicago truncatula]
TCONS_00001185	XLOC_001177	gi|219363555|ref|NP_001136591.1| 71.96 2e-46 15.51 uncharacterized protein LOC100216714 [Zea mays]	GO:0052861;GO:0016998;GO:0052862;
TCONS_00001186	XLOC_001178	gi|356545663|ref|XP_003541256.1| 68.35 1e-28 11.13 PREDICTED: putative endo-1,3(4)-beta-glucanase 2-like [Glycine max]
TCONS_00001187	XLOC_001179
TCONS_00001188	XLOC_001180
TCONS_00001189	XLOC_001181
TCONS_00001190	XLOC_001182	gi|225434170|ref|XP_002275194.1| 53.52 9e-129 76.16 PREDICTED: UDP-glycosyltransferase 74E2 [Vitis vinifera]	GO:0016758;GO:0008152;
TCONS_00001191	XLOC_001183
TCONS_00001192	XLOC_001184	gi|357133761|ref|XP_003568492.1| 90.96 1e-115 100.00 PREDICTED: DNA-directed RNA polymerase II subunit RPB7-like [Brachypodium distachyon]	GO:0003723;GO:0003899;GO:0006351;GO:0003899;GO:0006351;	ko00230 Purine metabolism; ko00240 Pyrimidine metabolism; ko01100 Metabolic pathways; ; ko05016 Huntington's disease;
TCONS_00001193	XLOC_001185	gi|225458798|ref|XP_002285196.1| 54.55 8e-41 48.44 PREDICTED: acyl-CoA-binding domain-containing protein 3 isoform 1 [Vitis vinifera]	GO:0000062;GO:0000062;
TCONS_00001194	XLOC_001186	gi|224117584|ref|XP_002317615.1| 29.41 6e-13 24.10 predicted protein [Populus trichocarpa]
TCONS_00001195	XLOC_001187	gi|357458961|ref|XP_003599761.1| 42.11 1e-05 3.18 Peptide transporter PTR2 [Medicago truncatula]
TCONS_00001196	XLOC_001188
TCONS_00001197	XLOC_001189	gi|359492809|ref|XP_003634468.1| 34.05 1e-23 86.46 PREDICTED: uncharacterized protein LOC100853421 [Vitis vinifera]
TCONS_00001198	XLOC_001190	gi|225436087|ref|XP_002277399.1| 65.91 2e-152 100.00 PREDICTED: E3 ubiquitin-protein ligase RHF2A [Vitis vinifera]	GO:0008270;GO:0005515;
TCONS_00001199	XLOC_001191	gi|224117666|ref|XP_002331601.1| 73.97 5e-65 28.86 predicted protein [Populus trichocarpa]	GO:0008219;GO:0016021;
TCONS_00001200	XLOC_001192
TCONS_00001201	XLOC_001193	gi|359473659|ref|XP_002271878.2| 84.91 5e-24 16.16 PREDICTED: uracil-DNA glycosylase [Vitis vinifera]
TCONS_00001202	XLOC_001194	gi|224073700|ref|XP_002304133.1| 64.00 2e-42 97.66 predicted protein [Populus trichocarpa]
TCONS_00001203	XLOC_001195
TCONS_00001204	XLOC_001196
TCONS_00001205	XLOC_001197	gi|359487239|ref|XP_003633543.1| 53.16 3e-48 99.62 PREDICTED: uncharacterized protein LOC100255414 [Vitis vinifera]	GO:0043565;GO:0046983;GO:0006355;GO:0003700;
TCONS_00001206	XLOC_001198	gi|255553833|ref|XP_002517957.1| 54.78 5e-140 100.00 o-methyltransferase, putative [Ricinus communis]	GO:0046983;GO:0008171;	ko00944 Flavone and flavonol biosynthesis;
TCONS_00001207	XLOC_001199	gi|356509572|ref|XP_003523521.1| 52.05 7e-42 98.09 PREDICTED: uncharacterized protein LOC100807896 [Glycine max]
TCONS_00001208	XLOC_001200	gi|224109422|ref|XP_002315189.1| 80.00 4e-93 30.46 predicted protein [Populus trichocarpa]	GO:0005089;
TCONS_00001209	XLOC_001201
TCONS_00001210	XLOC_001202	gi|224059276|ref|XP_002299802.1| 60.50 0.0 97.25 predicted protein [Populus trichocarpa]	GO:0003676;GO:0008270;
TCONS_00001211	XLOC_001203	gi|356516443|ref|XP_003526904.1| 72.86 2e-32 14.08 PREDICTED: calcium-dependent protein kinase SK5-like [Glycine max]
TCONS_00001212	XLOC_001204
TCONS_00001213	XLOC_001205
TCONS_00001214	XLOC_001206
TCONS_00001215	XLOC_001207
TCONS_00001216	XLOC_001208
TCONS_00001217	XLOC_001209
TCONS_00001218	XLOC_001210
TCONS_00001219	XLOC_001211
TCONS_00001220	XLOC_001212	gi|351725685|ref|NP_001237357.1| 89.01 2e-54 48.40 WRKY53 [Glycine max]	GO:0006355;GO:0003700;GO:0043565;GO:0006355;GO:0003700;GO:0043565;
TCONS_00001221	XLOC_001213
TCONS_00001222	XLOC_001214	gi|224132450|ref|XP_002328276.1| 75.73 8e-164 42.04 predicted protein, partial [Populus trichocarpa]	GO:0022857;GO:0055085;GO:0016021;
TCONS_00001223	XLOC_001215
TCONS_00001224	XLOC_001216
TCONS_00001225	XLOC_001217	gi|225437667|ref|XP_002279289.1| 68.18 2e-76 87.88 PREDICTED: nitrogen regulatory protein P-II homolog [Vitis vinifera]	GO:0006808;GO:0030234;	ko02020 Two-component system;
TCONS_00001226	XLOC_001218
TCONS_00001227	XLOC_001219	gi|255549244|ref|XP_002515676.1| 55.99 2e-114 63.24 ATP binding protein, putative [Ricinus communis]	GO:0005524;
TCONS_00001228	XLOC_001220
TCONS_00001229	XLOC_001221	gi|255575461|ref|XP_002528632.1| 79.55 2e-57 39.20 conserved hypothetical protein [Ricinus communis]
TCONS_00001230	XLOC_001222
TCONS_00001231	XLOC_001223	gi|359485690|ref|XP_003633313.1| 34.62 1e-08 8.17 PREDICTED: uncharacterized protein LOC100854367 [Vitis vinifera]
TCONS_00001232	XLOC_001224
TCONS_00001233	XLOC_001225	gi|18398726|ref|NP_566365.1| 47.57 3e-20 68.46 uncharacterized protein [Arabidopsis thaliana]
TCONS_00001234	XLOC_001226
TCONS_00001235	XLOC_001227	gi|225439892|ref|XP_002279291.1| 58.75 0.0 100.00 PREDICTED: interactor of constitutive active ROPs 2, chloroplastic-like [Vitis vinifera]
TCONS_00001236	XLOC_001228	gi|297612697|ref|NP_001066197.2| 33.00 2e-146 44.78 Os12g0156200 [Oryza sativa Japonica Group]	GO:0006278;GO:0003964;GO:0003723;
TCONS_00001237	XLOC_001229
TCONS_00001238	XLOC_001230
TCONS_00001239	XLOC_001231	gi|224173639|ref|XP_002339794.1| 62.68 3e-42 84.02 predicted protein, partial [Populus trichocarpa]	GO:0005507;GO:0009055;
TCONS_00001240	XLOC_001232	gi|357493827|ref|XP_003617202.1| 60.21 2e-71 73.33 Early nodulin-like protein [Medicago truncatula]	GO:0005507;GO:0009055;
TCONS_00001241	XLOC_001233
TCONS_00001242	XLOC_001234
TCONS_00001243	XLOC_001235
TCONS_00001244	XLOC_001236	gi|224068000|ref|XP_002302639.1| 63.27 2e-52 89.02 predicted protein [Populus trichocarpa]
TCONS_00001245	XLOC_001237
TCONS_00001246	XLOC_001238	gi|359497112|ref|XP_003635427.1| 67.24 0.0 70.95 PREDICTED: pentatricopeptide repeat-containing protein At5g64320, mitochondrial-like [Vitis vinifera]
TCONS_00001247	XLOC_001239	gi|225460075|ref|XP_002271888.1| 42.73 3e-13 26.58 PREDICTED: wall-associated receptor kinase-like 8-like [Vitis vinifera]
TCONS_00001248	XLOC_001240
TCONS_00001249	XLOC_001241
TCONS_00001250	XLOC_001242
TCONS_00001251	XLOC_001243
TCONS_00001252	XLOC_001244
TCONS_00001253	XLOC_001245	gi|255552321|ref|XP_002517205.1| 79.51 8e-152 59.56 leucine rich repeat-containing protein, putative [Ricinus communis]		ko03013 RNA transport;
TCONS_00001254	XLOC_001246	gi|359477703|ref|XP_002280696.2| 51.08 0.0 73.94 PREDICTED: cellulose synthase-like protein G2-like [Vitis vinifera]	GO:0016020;GO:0030244;GO:0016760;GO:0016020;GO:0030244;GO:0016760;
TCONS_00001255	XLOC_001247	gi|224093396|ref|XP_002334836.1| 53.52 6e-12 88.75 predicted protein, partial [Populus trichocarpa]
TCONS_00001256	XLOC_001248	gi|359481176|ref|XP_002270443.2| 65.14 6e-156 45.91 PREDICTED: transcription factor bHLH140-like [Vitis vinifera]
TCONS_00001257	XLOC_001249
TCONS_00001258	XLOC_001250
TCONS_00001259	XLOC_001251
TCONS_00001260	XLOC_001252
TCONS_00001261	XLOC_001253	gi|224101049|ref|XP_002312121.1| 66.67 3e-14 13.61 predicted protein [Populus trichocarpa]
TCONS_00001262	XLOC_001254	gi|255560293|ref|XP_002521164.1| 73.10 7e-85 40.43 monooxygenase, putative [Ricinus communis]	GO:0055114;GO:0050661;GO:0004499;GO:0050660;	ko00380 Tryptophan metabolism;
TCONS_00001263	XLOC_001255
TCONS_00001264	XLOC_001256
TCONS_00001265	XLOC_001257
TCONS_00001266	XLOC_001258
TCONS_00001267	XLOC_001259
TCONS_00001268	XLOC_001260	gi|224129048|ref|XP_002328877.1| 68.66 2e-28 95.71 predicted protein [Populus trichocarpa]
TCONS_00001269	XLOC_001261	gi|242049322|ref|XP_002462405.1| 26.79 3e-20 69.15 hypothetical protein SORBIDRAFT_02g025125, partial [Sorghum bicolor]	GO:0003676;
TCONS_00001270	XLOC_001262	gi|224074173|ref|XP_002304286.1| 44.69 4e-18 32.77 predicted protein, partial [Populus trichocarpa]
TCONS_00001271	XLOC_001263
TCONS_00001272	XLOC_001264
TCONS_00001273	XLOC_001265	gi|357503585|ref|XP_003622081.1| 63.12 1e-61 81.50 hypothetical protein MTR_7g027020 [Medicago truncatula]
TCONS_00001274	XLOC_001266	gi|225464126|ref|XP_002266041.1| 33.73 1e-26 38.69 PREDICTED: uncharacterized protein LOC100265452 [Vitis vinifera]
TCONS_00001275	XLOC_001267	gi|357453013|ref|XP_003596783.1| 45.41 2e-53 39.63 Fatty acyl-CoA reductase [Medicago truncatula]	GO:0080019;	ko04146 Peroxisome;
TCONS_00001276	XLOC_001268	gi|255537982|ref|XP_002510056.1| 35.67 3e-16 41.85 conserved hypothetical protein [Ricinus communis]
TCONS_00001277	XLOC_001269
TCONS_00001278	XLOC_001270
TCONS_00001279	XLOC_001271
TCONS_00001280	XLOC_001272
TCONS_00001281	XLOC_001273
TCONS_00001282	XLOC_001274
TCONS_00001283	XLOC_001275
TCONS_00001284	XLOC_001276	gi|225440876|ref|XP_002282533.1| 49.38 1e-42 100.00 PREDICTED: uncharacterized protein LOC100254636 [Vitis vinifera]
TCONS_00001285	XLOC_001277	gi|255568472|ref|XP_002525210.1| 55.30 1e-65 77.45 zinc finger protein, putative [Ricinus communis]
TCONS_00001286	XLOC_001278
TCONS_00001287	XLOC_001279	gi|357461829|ref|XP_003601196.1| 83.49 2e-131 32.34 Primary amine oxidase [Medicago truncatula]	GO:0048038;GO:0055114;GO:0009308;GO:0005507;GO:0008131;GO:0048038;GO:0055114;GO:0009308;GO:0005507;GO:0008131;	ko00260 Glycine, serine and threonine metabolism; ko00350 Tyrosine metabolism; ko00360 Phenylalanine metabolism; ko00410 beta-Alanine metabolism; ; ko00960 Tropane, piperidine and pyridine alkaloid biosynthesis; ko01100 Metabolic pathways; ko01110 Biosynthesis of secondary metabolites;
TCONS_00001288	XLOC_001280
TCONS_00001289	XLOC_001281
TCONS_00001290	XLOC_001282
TCONS_00001291	XLOC_001283
TCONS_00001292	XLOC_001284
TCONS_00001293	XLOC_001285
TCONS_00001294	XLOC_001286
TCONS_00001295	XLOC_001287
TCONS_00001296	XLOC_001288	gi|255562854|ref|XP_002522432.1| 48.08 4e-08 6.92 conserved hypothetical protein [Ricinus communis]
TCONS_00001297	XLOC_001289
TCONS_00001298	XLOC_001290
TCONS_00001299	XLOC_001291	gi|242070283|ref|XP_002450418.1| 29.35 1e-08 11.55 hypothetical protein SORBIDRAFT_05g005061, partial [Sorghum bicolor]
TCONS_00001300	XLOC_001292
TCONS_00001301	XLOC_001293	gi|224062135|ref|XP_002300772.1| 61.59 9e-113 97.14 NAC domain protein, IPR003441 [Populus trichocarpa]	GO:0003677;GO:0006355;GO:0003677;GO:0006355;
TCONS_00001302	XLOC_001294	gi|308081377|ref|NP_001183165.1| 79.34 0.0 94.14 uncharacterized protein LOC100501536 [Zea mays]		ko03040 Spliceosome; ko04010 MAPK signaling pathway; ko04141 Protein processing in endoplasmic reticulum; ko04144 Endocytosis; ko04612 Antigen processing and presentation; ko05145 Toxoplasmosis; ko05162 Measles; ko05164 Influenza A;
TCONS_00001303	XLOC_001295
TCONS_00001304	XLOC_001296
TCONS_00001305	XLOC_001297
TCONS_00001306	XLOC_001298
TCONS_00001307	XLOC_001299	gi|224094366|ref|XP_002310148.1| 56.41 2e-52 93.25 predicted protein [Populus trichocarpa]		ko04020 Calcium signaling pathway; ko04070 Phosphatidylinositol signaling system; ko04114 Oocyte meiosis; ko04270 Vascular smooth muscle contraction; ko04626 Plant-pathogen interaction; ko04720 Long-term potentiation; ko04722 Neurotrophin signaling pathway; ko04740 Olfactory transduction; ko04744 Phototransduction; ko04745 Phototransduction - fly; ko04910 Insulin signaling pathway; ko04912 GnRH s…
TCONS_00001308	XLOC_001300
TCONS_00001309	XLOC_001301
TCONS_00001310	XLOC_001302	gi|357441047|ref|XP_003590801.1| 62.50 2e-22 100.00 Inhibitor of trypsin and hageman factor [Medicago truncatula]
TCONS_00001311	XLOC_001303	gi|359496721|ref|XP_002273372.2| 61.88 1e-52 46.97 PREDICTED: uncharacterized protein LOC100244739 [Vitis vinifera]
TCONS_00001312	XLOC_001304
TCONS_00001313	XLOC_001305	gi|359486877|ref|XP_002273191.2| 62.96 0.0 63.32 PREDICTED: armadillo repeat-containing kinesin-like protein 1-like [Vitis vinifera]	GO:0005524;GO:0003777;GO:0007018;
TCONS_00001314	XLOC_001306
TCONS_00001315	XLOC_001307
TCONS_00001316	XLOC_001308
TCONS_00001317	XLOC_001309	gi|224136812|ref|XP_002326951.1| 80.37 1e-124 93.19 predicted protein [Populus trichocarpa]
TCONS_00001318	XLOC_001310
TCONS_00001319	XLOC_001311
TCONS_00001320	XLOC_001312
TCONS_00001321	XLOC_001313
TCONS_00001322	XLOC_001314	gi|225452256|ref|XP_002271555.1| 41.76 4e-15 13.23 PREDICTED: uncharacterized protein LOC100268167 [Vitis vinifera]
TCONS_00001323	XLOC_001315	gi|359491507|ref|XP_003634286.1| 46.67 1e-29 27.99 PREDICTED: wall-associated receptor kinase-like 8-like [Vitis vinifera]	GO:0016772;GO:0004672;GO:0005524;GO:0006468;
TCONS_00001324	XLOC_001316	gi|359484305|ref|XP_002279464.2| 83.63 2e-166 81.24 PREDICTED: DNA repair protein recA homolog 3, mitochondrial-like [Vitis vinifera]	GO:0006281;GO:0005524;GO:0003697;GO:0009432;	ko03440 Homologous recombination;
TCONS_00001325	XLOC_001317	gi|357124424|ref|XP_003563900.1| 97.46 1e-157 95.55 PREDICTED: chlorophyll a-b binding protein 1B-21, chloroplastic-like [Brachypodium distachyon]
TCONS_00001326	XLOC_001318	gi|357124424|ref|XP_003563900.1| 91.07 3e-134 90.69 PREDICTED: chlorophyll a-b binding protein 1B-21, chloroplastic-like [Brachypodium distachyon]
TCONS_00001327	XLOC_001319	gi|224136926|ref|XP_002326979.1| 80.43 0.0 98.77 predicted protein [Populus trichocarpa]
TCONS_00001328	XLOC_001320
TCONS_00001329	XLOC_001321	gi|356554765|ref|XP_003545713.1| 42.31 1e-18 9.52 PREDICTED: uncharacterized protein LOC100775347, partial [Glycine max]
TCONS_00001330	XLOC_001322	gi|357122377|ref|XP_003562892.1| 91.45 1e-173 93.40 PREDICTED: chlorophyll a-b binding protein CP29.2, chloroplastic-like [Brachypodium distachyon]
TCONS_00001331	XLOC_001323	gi|225424683|ref|XP_002263287.1| 61.95 2e-115 70.74 PREDICTED: equilibrative nucleoside transporter 4-like [Vitis vinifera]	GO:0016021;GO:0006810;GO:0005337;
TCONS_00001332	XLOC_001324	gi|356532050|ref|XP_003534587.1| 84.01 0.0 96.09 PREDICTED: adenosine 3'-phospho 5'-phosphosulfate transporter 2-like isoform 1 [Glycine max]	GO:0055085;
TCONS_00001333	XLOC_001325	gi|255554785|ref|XP_002518430.1| 69.67 5e-51 20.10 receptor protein kinase, putative [Ricinus communis]	GO:0016772;GO:0006468;GO:0004672;	ko04626 Plant-pathogen interaction;
TCONS_00001334	XLOC_001326	gi|224145672|ref|XP_002325726.1| 78.85 1e-115 41.35 calcium dependent protein kinase 12 [Populus trichocarpa]	GO:0004672;GO:0005524;GO:0006468;GO:0016772;	ko04626 Plant-pathogen interaction; ko05145 Toxoplasmosis;
TCONS_00001335	XLOC_001327	gi|334183132|ref|NP_175246.2| 35.50 2e-17 12.84 serine/threonine-protein phosphatase 7-like protein [Arabidopsis thaliana]
TCONS_00001336	XLOC_001328	gi|334183132|ref|NP_175246.2| 40.00 6e-07 4.18 serine/threonine-protein phosphatase 7-like protein [Arabidopsis thaliana]
TCONS_00001337	XLOC_001329
TCONS_00001338	XLOC_001330	gi|255551723|ref|XP_002516907.1| 77.48 8e-57 99.11 conserved hypothetical protein [Ricinus communis]
TCONS_00001339	XLOC_001331
TCONS_00001340	XLOC_001332	gi|224129922|ref|XP_002320704.1| 51.56 5e-156 99.60 cytochrome P450 [Populus trichocarpa]	GO:0016705;GO:0020037;GO:0055114;GO:0005506;GO:0009055;GO:0016705;GO:0020037;GO:0055114;GO:0005506;GO:0009055;	ko00363 Bisphenol degradation; ko00624 Polycyclic aromatic hydrocarbon degradation; ko00627 Aminobenzoate degradation; ko00903 Limonene and pinene degradation; ko00945 Stilbenoid, diarylheptanoid and gingerol biosynthesis; ko01100 Metabolic pathways; ko01110 Biosynthesis of secondary metabolites; ko01120 Microbial metabolism in diverse environments;
TCONS_00001341	XLOC_001333	gi|255554064|ref|XP_002518072.1| 74.62 4e-109 66.78 elongation factor 1-alpha, putative [Ricinus communis]	GO:0005525;GO:0005525;	ko03013 RNA transport;
TCONS_00001342	XLOC_001334	gi|359473776|ref|XP_002267026.2| 53.26 6e-21 10.78 PREDICTED: pentatricopeptide repeat-containing protein At5g13270, chloroplastic-like [Vitis vinifera]
TCONS_00001343	XLOC_001335	gi|359474282|ref|XP_002274997.2| 55.14 6e-66 73.04 PREDICTED: TVP38/TMEM64 family membrane protein slr0305 [Vitis vinifera]
TCONS_00001344	XLOC_001336	gi|255542648|ref|XP_002512387.1| 60.26 0.0 29.91 DNA polymerase zeta catalytic subunit, putative [Ricinus communis]	GO:0005622;GO:0008270;GO:0005622;GO:0008270;
TCONS_00001345	XLOC_001337
TCONS_00001346	XLOC_001338	gi|363806744|ref|NP_001242530.1| 63.27 9e-37 33.10 uncharacterized protein LOC100785313 precursor [Glycine max]	GO:0006073;GO:0048046;GO:0005618;GO:0016762;	ko04075 Plant hormone signal transduction;
TCONS_00001347	XLOC_001339	gi|359496707|ref|XP_003635308.1| 45.28 5e-167 97.05 PREDICTED: cysteine-rich receptor-like protein kinase 29-like [Vitis vinifera]	GO:0016772;GO:0004672;GO:0005524;GO:0006468;
TCONS_00001348	XLOC_001339	gi|359496707|ref|XP_003635308.1| 45.28 5e-167 97.05 PREDICTED: cysteine-rich receptor-like protein kinase 29-like [Vitis vinifera]	GO:0016772;GO:0004672;GO:0005524;GO:0006468;
TCONS_00001349	XLOC_001340
TCONS_00001350	XLOC_001341	gi|225458101|ref|XP_002280716.1| 40.80 7e-12 34.65 PREDICTED: probable salt tolerance-like protein At1g75540 [Vitis vinifera]
TCONS_00001351	XLOC_001342	gi|224117832|ref|XP_002317679.1| 72.48 1e-63 16.45 predicted protein [Populus trichocarpa]	GO:0005975;GO:0004553;	ko00052 Galactose metabolism; ko00500 Starch and sucrose metabolism; ko01100 Metabolic pathways;
TCONS_00001352	XLOC_001343
TCONS_00001353	XLOC_001344	gi|255565415|ref|XP_002523698.1| 69.19 0.0 100.00 AMP dependent CoA ligase, putative [Ricinus communis]	GO:0008152;GO:0003824;	ko00130 Ubiquinone and other terpenoid-quinone biosynthesis; ko00360 Phenylalanine metabolism; ko00940 Phenylpropanoid biosynthesis; ko01100 Metabolic pathways; ko01110 Biosynthesis of secondary metabolites;
TCONS_00001354	XLOC_001345
TCONS_00001355	XLOC_001346	gi|224126463|ref|XP_002319844.1| 48.84 2e-32 22.45 predicted protein [Populus trichocarpa]
TCONS_00001356	XLOC_001347	gi|224089320|ref|XP_002308688.1| 45.05 3e-38 19.54 predicted protein, partial [Populus trichocarpa]
TCONS_00001357	XLOC_001348
TCONS_00001358	XLOC_001349
TCONS_00001359	XLOC_001350
TCONS_00001360	XLOC_001351
TCONS_00001361	XLOC_001352	gi|255583943|ref|XP_002532719.1| 34.41 2e-50 100.00 ubiquitin-protein ligase, putative [Ricinus communis]	GO:0005515;GO:0005515;
TCONS_00001362	XLOC_001353
TCONS_00001363	XLOC_001354	gi|359496538|ref|XP_002270222.2| 48.19 2e-120 46.34 PREDICTED: G-type lectin S-receptor-like serine/threonine-protein kinase At1g11330-like [Vitis vinifera]	GO:0048544;GO:0006468;GO:0004672;GO:0016772;
TCONS_00001364	XLOC_001354	gi|359496538|ref|XP_002270222.2| 48.19 2e-120 46.34 PREDICTED: G-type lectin S-receptor-like serine/threonine-protein kinase At1g11330-like [Vitis vinifera]	GO:0048544;GO:0006468;GO:0004672;GO:0016772;
TCONS_00001365	XLOC_001355
TCONS_00001366	XLOC_001356
TCONS_00001367	XLOC_001357	gi|357513603|ref|XP_003627090.1| 31.37 4e-09 13.83 TNP1 [Medicago truncatula]
TCONS_00001368	XLOC_001358
TCONS_00001369	XLOC_001359	gi|359488408|ref|XP_003633755.1| 47.20 3e-33 7.81 PREDICTED: uncharacterized protein LOC100852570 [Vitis vinifera]
TCONS_00001370	XLOC_001360
TCONS_00001371	XLOC_001361
TCONS_00001372	XLOC_001362	gi|224102605|ref|XP_002312745.1| 70.00 2e-35 26.61 cytokinin biosynthetic isopentenyltransferase [Populus trichocarpa]	GO:0004161;GO:0009058;	ko00908 Zeatin biosynthesis; ko01100 Metabolic pathways; ko01110 Biosynthesis of secondary metabolites;
TCONS_00001373	XLOC_001363	gi|225456747|ref|XP_002275852.1| 77.94 0.0 65.41 PREDICTED: probable methyltransferase PMT2-like [Vitis vinifera]	GO:0008168;
TCONS_00001374	XLOC_001364	gi|356574565|ref|XP_003555416.1| 61.26 2e-127 58.69 PREDICTED: tRNA pseudouridine synthase 3-like [Glycine max]	GO:0009451;GO:0009982;GO:0001522;GO:0003723;GO:0009451;GO:0009982;GO:0001522;GO:0003723;
TCONS_00001375	XLOC_001365
TCONS_00001376	XLOC_001366	gi|225440029|ref|XP_002281963.1| 90.32 5e-33 30.39 PREDICTED: transcription factor TCP11 [Vitis vinifera]
TCONS_00001377	XLOC_001367
TCONS_00001378	XLOC_001368
TCONS_00001379	XLOC_001369
TCONS_00001380	XLOC_001370
TCONS_00001381	XLOC_001371
TCONS_00001382	XLOC_001372	gi|255577438|ref|XP_002529598.1| 47.83 5e-139 50.58 receptor-kinase, putative [Ricinus communis]	GO:0016772;GO:0006468;GO:0004672;GO:0005515;GO:0005515;
TCONS_00001383	XLOC_001373	gi|224141953|ref|XP_002324325.1| 49.60 1e-105 35.87 predicted protein [Populus trichocarpa]	GO:0016772;GO:0005515;GO:0005515;GO:0006468;GO:0004672;
TCONS_00001384	XLOC_001374
TCONS_00001385	XLOC_001375	gi|359481833|ref|XP_002277512.2| 74.29 2e-144 53.85 PREDICTED: carboxyl-terminal-processing protease-like [Vitis vinifera]	GO:0008236;GO:0006508;
TCONS_00001386	XLOC_001376	gi|359490572|ref|XP_003634116.1| 46.50 6e-141 56.21 PREDICTED: probable LRR receptor-like serine/threonine-protein kinase At4g36180-like [Vitis vinifera]	GO:0005515;GO:0005515;
TCONS_00001387	XLOC_001377	gi|225464712|ref|XP_002276171.1| 46.80 1e-87 34.97 PREDICTED: receptor-like protein 12-like [Vitis vinifera]
TCONS_00001388	XLOC_001378	gi|225464712|ref|XP_002276171.1| 41.16 3e-74 39.57 PREDICTED: receptor-like protein 12-like [Vitis vinifera]	GO:0005515;GO:0005515;GO:0005515;
TCONS_00001389	XLOC_001379	gi|224069236|ref|XP_002326308.1| 62.20 2e-27 63.49 SAUR family protein [Populus trichocarpa]
TCONS_00001390	XLOC_001380
TCONS_00001391	XLOC_001381	gi|224135235|ref|XP_002322017.1| 73.39 1e-96 30.79 predicted protein [Populus trichocarpa]		ko04626 Plant-pathogen interaction;
TCONS_00001392	XLOC_001382
TCONS_00001393	XLOC_001383	gi|15226168|ref|NP_178215.1| 27.84 4e-15 32.82 zinc ion binding / nucleic acid binding [Arabidopsis thaliana]
TCONS_00001394	XLOC_001384	gi|356538919|ref|XP_003537948.1| 62.07 1e-39 12.80 PREDICTED: linoleate 13S-lipoxygenase 2-1, chloroplastic-like [Glycine max]	GO:0016702;GO:0046872;GO:0055114;GO:0016702;GO:0046872;GO:0055114;	ko00591 Linoleic acid metabolism; ko00592 alpha-Linolenic acid metabolism; ko01100 Metabolic pathways;
TCONS_00001395	XLOC_001385
TCONS_00001396	XLOC_001386	gi|356525241|ref|XP_003531235.1| 52.67 4e-41 82.86 PREDICTED: uncharacterized protein LOC100797337 [Glycine max]
TCONS_00001397	XLOC_001387	gi|242062088|ref|XP_002452333.1| 23.64 2e-12 27.46 hypothetical protein SORBIDRAFT_04g023880 [Sorghum bicolor]
TCONS_00001398	XLOC_001388
TCONS_00001399	XLOC_001389
TCONS_00001400	XLOC_001390
TCONS_00001401	XLOC_001391
TCONS_00001402	XLOC_001392
TCONS_00001403	XLOC_001393	gi|255575412|ref|XP_002528608.1| 73.80 9e-175 81.57 conserved hypothetical protein [Ricinus communis]	GO:0006629;GO:0008152;
TCONS_00001404	XLOC_001394
TCONS_00001405	XLOC_001395
TCONS_00001406	XLOC_001396	gi|359489530|ref|XP_002273654.2| 76.73 1e-83 25.12 PREDICTED: uncharacterized protein LOC100254100 [Vitis vinifera]
TCONS_00001407	XLOC_001397
TCONS_00001408	XLOC_001398
TCONS_00001409	XLOC_001399	gi|224114397|ref|XP_002316748.1| 53.80 2e-42 72.35 predicted protein, partial [Populus trichocarpa]
TCONS_00001410	XLOC_001400	gi|357468499|ref|XP_003604534.1| 81.70 9e-77 11.75 NBS-containing resistance-like protein [Medicago truncatula]
TCONS_00001411	XLOC_001401	gi|242072998|ref|XP_002446435.1| 63.50 2e-132 32.01 hypothetical protein SORBIDRAFT_06g016046, partial [Sorghum bicolor]
TCONS_00001412	XLOC_001402
TCONS_00001413	XLOC_001403
TCONS_00001414	XLOC_001404
TCONS_00001415	XLOC_001405	gi|359480801|ref|XP_002277947.2| 71.03 0.0 98.75 PREDICTED: DNA polymerase alpha catalytic subunit-like [Vitis vinifera]	GO:0003676;GO:0003676;GO:0003676;GO:0003887;GO:0000166;GO:0006260;GO:0003677;GO:0006260;GO:0003887;GO:0001882;GO:0003887;GO:0006260;	ko00230 Purine metabolism; ko00240 Pyrimidine metabolism; ko01100 Metabolic pathways; ko03030 DNA replication;
TCONS_00001416	XLOC_001406	gi|224124910|ref|XP_002319454.1| 52.38 2e-133 76.92 predicted protein [Populus trichocarpa]	GO:0006508;GO:0004190;
TCONS_00001417	XLOC_001407	gi|115481010|ref|NP_001064098.1| 40.78 0.0 37.66 Os10g0130700 [Oryza sativa Japonica Group]
TCONS_00001418	XLOC_001407	gi|115481010|ref|NP_001064098.1| 40.78 0.0 37.66 Os10g0130700 [Oryza sativa Japonica Group]
TCONS_00001419	XLOC_001408	gi|224171094|ref|XP_002339458.1| 55.56 2e-20 48.61 predicted protein, partial [Populus trichocarpa]	GO:0005515;	ko00591 Linoleic acid metabolism; ko00592 alpha-Linolenic acid metabolism; ko01100 Metabolic pathways;
TCONS_00001420	XLOC_001409	gi|358344275|ref|XP_003636216.1| 30.17 1e-11 28.55 Resistance protein RGC2 [Medicago truncatula]
TCONS_00001421	XLOC_001410
TCONS_00001422	XLOC_001411	gi|255542552|ref|XP_002512339.1| 47.22 4e-23 29.88 Kinesin heavy chain, putative [Ricinus communis]
TCONS_00001423	XLOC_001412
TCONS_00001424	XLOC_001413	gi|225424360|ref|XP_002284896.1| 58.74 7e-151 88.80 PREDICTED: 1-aminocyclopropane-1-carboxylate oxidase homolog 4-like [Vitis vinifera]	GO:0055114;GO:0016491;GO:0016706;
TCONS_00001425	XLOC_001414	gi|356561472|ref|XP_003549005.1| 31.25 1e-63 7.67 PREDICTED: uncharacterized protein LOC100789964 [Glycine max]
TCONS_00001426	XLOC_001415	gi|357500037|ref|XP_003620307.1| 34.04 3e-11 34.14 Fiber expressed protein [Medicago truncatula]
TCONS_00001427	XLOC_001416
TCONS_00001428	XLOC_001417
TCONS_00001429	XLOC_001418
TCONS_00001430	XLOC_001419	gi|357460499|ref|XP_003600531.1| 40.38 4e-07 2.68 NBS/LRR resistance protein-like protein [Medicago truncatula]
TCONS_00001431	XLOC_001420
TCONS_00001432	XLOC_001421
TCONS_00001433	XLOC_001422
TCONS_00001434	XLOC_001423
TCONS_00001435	XLOC_001424
TCONS_00001436	XLOC_001425
TCONS_00001437	XLOC_001426
TCONS_00001438	XLOC_001427
TCONS_00001439	XLOC_001428	gi|357511169|ref|XP_003625873.1| 79.78 2e-48 26.57 OTU domain-containing protein 6B [Medicago truncatula]
TCONS_00001440	XLOC_001429	gi|225455840|ref|XP_002273330.1| 44.44 2e-25 87.66 PREDICTED: uncharacterized protein LOC100261105 [Vitis vinifera]
TCONS_00001441	XLOC_001430
TCONS_00001442	XLOC_001431
TCONS_00001443	XLOC_001432	gi|255559861|ref|XP_002520949.1| 45.08 6e-43 6.71 conserved hypothetical protein [Ricinus communis]
TCONS_00001444	XLOC_001433
TCONS_00001445	XLOC_001434	gi|224145961|ref|XP_002336275.1| 50.87 4e-105 93.33 predicted protein [Populus trichocarpa]	GO:0005975;GO:0004553;	ko00520 Amino sugar and nucleotide sugar metabolism;
TCONS_00001446	XLOC_001435	gi|356502311|ref|XP_003519963.1| 62.50 3e-06 2.67 PREDICTED: uncharacterized protein LOC100793706 [Glycine max]
TCONS_00001447	XLOC_001436	gi|224063411|ref|XP_002301133.1| 68.57 0.0 99.90 predicted protein, partial [Populus trichocarpa]	GO:0005975;GO:0004553;GO:0016798;GO:0016798;GO:0016798;GO:0016798;
TCONS_00001448	XLOC_001437
TCONS_00001449	XLOC_001438	gi|359476854|ref|XP_002267515.2| 86.27 5e-26 5.44 PREDICTED: probable methyltransferase PMT27-like [Vitis vinifera]
TCONS_00001450	XLOC_001439	gi|359493439|ref|XP_003634597.1| 55.42 1e-26 17.18 PREDICTED: anthocyanidin 5,3-O-glucosyltransferase-like [Vitis vinifera]
TCONS_00001451	XLOC_001440	gi|356515106|ref|XP_003526242.1| 61.67 8e-21 24.69 PREDICTED: E3 ubiquitin-protein ligase ATL41-like [Glycine max]	GO:0008270;GO:0005515;
TCONS_00001452	XLOC_001441
TCONS_00001453	XLOC_001442	gi|255556314|ref|XP_002519191.1| 61.89 0.0 88.32 pentatricopeptide repeat-containing protein, putative [Ricinus communis]
TCONS_00001454	XLOC_001443	gi|357498285|ref|XP_003619431.1| 43.62 4e-41 9.60 HAT family dimerization domain containing protein [Medicago truncatula]
TCONS_00001455	XLOC_001444	gi|359493967|ref|XP_002283806.2| 66.18 7e-178 37.67 PREDICTED: uncharacterized protein LOC100243589 [Vitis vinifera]	GO:0008270;GO:0003676;GO:0016818;GO:0008081;GO:0005634;GO:0006281;
TCONS_00001456	XLOC_001445	gi|356577871|ref|XP_003557045.1| 50.78 1e-68 11.54 PREDICTED: uncharacterized protein LOC100783177 [Glycine max]
TCONS_00001457	XLOC_001446
TCONS_00001458	XLOC_001447
TCONS_00001459	XLOC_001448
TCONS_00001460	XLOC_001449	gi|225438527|ref|XP_002279361.1| 62.45 0.0 96.51 PREDICTED: UPF0202 protein At1g10490 [Vitis vinifera]		ko03008 Ribosome biogenesis in eukaryotes;
TCONS_00001461	XLOC_001450
TCONS_00001462	XLOC_001451	gi|357512981|ref|XP_003626779.1| 56.60 3e-36 22.46 UDP-glycosyltransferase [Medicago truncatula]	GO:0016758;GO:0008152;
TCONS_00001463	XLOC_001452
TCONS_00001464	XLOC_001453	gi|225432530|ref|XP_002280327.1| 76.28 1e-94 100.00 PREDICTED: TVP38/TMEM64 family membrane protein slr0305 [Vitis vinifera]
TCONS_00001465	XLOC_001454
TCONS_00001466	XLOC_001455
TCONS_00001467	XLOC_001456
TCONS_00001468	XLOC_001457	gi|356517986|ref|XP_003527665.1| 66.67 2e-48 21.44 PREDICTED: galactose oxidase-like [Glycine max]
TCONS_00001469	XLOC_001458	gi|18414763|ref|NP_567518.1| 32.83 7e-12 82.43 uncharacterized protein [Arabidopsis thaliana]
TCONS_00001470	XLOC_001459
TCONS_00001471	XLOC_001460
TCONS_00001472	XLOC_001461	gi|255553833|ref|XP_002517957.1| 47.29 3e-73 73.01 o-methyltransferase, putative [Ricinus communis]	GO:0008171;	ko00944 Flavone and flavonol biosynthesis;
TCONS_00001473	XLOC_001462
TCONS_00001474	XLOC_001463	gi|225458699|ref|XP_002284966.1| 64.58 6e-30 26.80 PREDICTED: probable WRKY transcription factor 7 [Vitis vinifera]
TCONS_00001475	XLOC_001464
TCONS_00001476	XLOC_001465
TCONS_00001477	XLOC_001466
TCONS_00001478	XLOC_001467
TCONS_00001479	XLOC_001468	gi|253761858|ref|XP_002489303.1| 31.12 9e-66 51.22 hypothetical protein SORBIDRAFT_0010s005460 [Sorghum bicolor]
TCONS_00001480	XLOC_001469
TCONS_00001481	XLOC_001470	gi|356501392|ref|XP_003519509.1| 86.21 1e-09 23.39 PREDICTED: pre-mRNA branch site p14-like protein-like [Glycine max]
TCONS_00001482	XLOC_001471
TCONS_00001483	XLOC_001472	gi|224053863|ref|XP_002298017.1| 68.83 0.0 99.23 predicted protein [Populus trichocarpa]
TCONS_00001484	XLOC_001473
TCONS_00001485	XLOC_001474	gi|224132028|ref|XP_002328167.1| 75.94 2e-90 9.55 predicted protein [Populus trichocarpa]	GO:0003676;GO:0003676;GO:0003887;GO:0006260;	ko00230 Purine metabolism; ko00240 Pyrimidine metabolism; ko01100 Metabolic pathways; ko03030 DNA replication; ko03410 Base excision repair; ko03420 Nucleotide excision repair;
TCONS_00001486	XLOC_001475	gi|255554769|ref|XP_002518422.1| 78.52 1e-137 86.39 50S ribosomal protein L4, putative [Ricinus communis]	GO:0006412;GO:0005840;GO:0003735;GO:0006412;GO:0003735;GO:0005840;	ko03010 Ribosome;
TCONS_00001487	XLOC_001476
TCONS_00001488	XLOC_001477	gi|225430506|ref|XP_002283354.1| 47.52 2e-26 26.89 PREDICTED: pentatricopeptide repeat-containing protein At3g29230-like [Vitis vinifera]
TCONS_00001489	XLOC_001478
TCONS_00001490	XLOC_001479	gi|225431285|ref|XP_002275719.1| 70.92 1e-103 61.87 PREDICTED: uncharacterized WD repeat-containing protein C17D11.16-like [Vitis vinifera]	GO:0005515;GO:0005515;
TCONS_00001491	XLOC_001480
TCONS_00001492	XLOC_001481	gi|255564619|ref|XP_002523304.1| 84.31 2e-72 59.30 conserved hypothetical protein [Ricinus communis]
TCONS_00001493	XLOC_001482
TCONS_00001494	XLOC_001483	gi|224088774|ref|XP_002308534.1| 45.49 1e-152 93.65 predicted protein [Populus trichocarpa]
TCONS_00001495	XLOC_001484
TCONS_00001496	XLOC_001485	gi|356522296|ref|XP_003529783.1| 31.66 8e-35 61.97 PREDICTED: serine/threonine-protein phosphatase 7 long form homolog [Glycine max]
TCONS_00001497	XLOC_001486
TCONS_00001498	XLOC_001487
TCONS_00001499	XLOC_001488
TCONS_00001500	XLOC_001489
TCONS_00001501	XLOC_001490
TCONS_00001502	XLOC_001491	gi|225439922|ref|XP_002275288.1| 77.30 7e-180 92.07 PREDICTED: peroxidase 21 [Vitis vinifera]	GO:0004601;GO:0055114;GO:0020037;GO:0006979;GO:0020037;GO:0006979;GO:0055114;GO:0004601;	ko00360 Phenylalanine metabolism; ko00680 Methane metabolism; ko00940 Phenylpropanoid biosynthesis; ko01100 Metabolic pathways; ko01110 Biosynthesis of secondary metabolites;
TCONS_00001503	XLOC_001492	gi|357122988|ref|XP_003563195.1| 100.00 2e-30 36.55 PREDICTED: photosystem I reaction center subunit IV, chloroplastic-like [Brachypodium distachyon]
TCONS_00001504	XLOC_001493
TCONS_00001505	XLOC_001494
TCONS_00001506	XLOC_001495	gi|359495915|ref|XP_002273532.2| 83.06 1e-133 32.04 PREDICTED: copper methylamine oxidase-like [Vitis vinifera]	GO:0005507;GO:0055114;GO:0048038;GO:0008131;GO:0009308;GO:0048038;GO:0055114;GO:0009308;GO:0008131;GO:0005507;GO:0048038;GO:0055114;GO:0009308;GO:0008131;GO:0005507;GO:0055114;GO:0005507;GO:0048038;GO:0008131;GO:0009308;	ko00260 Glycine, serine and threonine metabolism; ko00350 Tyrosine metabolism; ko00360 Phenylalanine metabolism; ko00410 beta-Alanine metabolism; ; ko00960 Tropane, piperidine and pyridine alkaloid biosynthesis; ko01100 Metabolic pathways; ko01110 Biosynthesis of secondary metabolites;
TCONS_00001507	XLOC_001496	gi|255576260|ref|XP_002529023.1| 44.96 2e-25 32.59 acyltransferase, putative [Ricinus communis]
TCONS_00001508	XLOC_001497	gi|359493937|ref|XP_003634696.1| 50.81 6e-179 97.85 PREDICTED: (-)-germacrene D synthase [Vitis vinifera]	GO:0010333;GO:0000287;GO:0016829;GO:0010333;GO:0016829;GO:0008152;	ko00909 Sesquiterpenoid biosynthesis; ko01100 Metabolic pathways; ko01110 Biosynthesis of secondary metabolites;
TCONS_00001509	XLOC_001498	gi|357503297|ref|XP_003621937.1| 30.28 1e-13 31.21 hypothetical protein MTR_7g025220 [Medicago truncatula]
TCONS_00001510	XLOC_001499	gi|225439972|ref|XP_002281059.1| 65.86 3e-147 81.45 PREDICTED: putative serine/threonine-protein kinase [Vitis vinifera]	GO:0016772;GO:0004672;GO:0005524;GO:0006468;
TCONS_00001511	XLOC_001500
TCONS_00001512	XLOC_001501
TCONS_00001513	XLOC_001502
TCONS_00001514	XLOC_001503	gi|11497584|ref|NP_054991.1| 92.98 2e-27 32.39 NADH dehydrogenase subunit 6 [Spinacia oleracea]
TCONS_00001515	XLOC_001504
TCONS_00001516	XLOC_001505
TCONS_00001517	XLOC_001506
TCONS_00001518	XLOC_001507	gi|225453949|ref|XP_002279998.1| 68.14 0.0 96.60 PREDICTED: probable LRR receptor-like serine/threonine-protein kinase At4g08850 [Vitis vinifera]	GO:0016772;GO:0006468;GO:0004672;
TCONS_00001519	XLOC_001508
TCONS_00001520	XLOC_001509	gi|255585432|ref|XP_002533410.1| 57.07 9e-63 39.37 conserved hypothetical protein [Ricinus communis]
TCONS_00001521	XLOC_001510	gi|255544848|ref|XP_002513485.1| 77.42 0.0 69.69 xanthine dehydrogenase, putative [Ricinus communis]	GO:0051536;GO:0009055;GO:0051536;GO:0009055;	ko00230 Purine metabolism; ko00232 Caffeine metabolism; ko00983 Drug metabolism - other enzymes; ko01100 Metabolic pathways; ko01110 Biosynthesis of secondary metabolites; ko01120 Microbial metabolism in diverse environments; ko04146 Peroxisome;
TCONS_00001522	XLOC_001511
TCONS_00001523	XLOC_001512	gi|356501168|ref|XP_003519400.1| 49.39 8e-56 62.78 PREDICTED: uncharacterized protein LOC100785042 [Glycine max]
TCONS_00001524	XLOC_001513	gi|357503055|ref|XP_003621816.1| 43.33 5e-26 38.60 Polygalacturonase inhibitor protein [Medicago truncatula]	GO:0005515;
TCONS_00001525	XLOC_001514	gi|224094905|ref|XP_002310286.1| 53.81 2e-123 63.44 predicted protein [Populus trichocarpa]	GO:0005515;	ko04626 Plant-pathogen interaction;
TCONS_00001526	XLOC_001515
TCONS_00001527	XLOC_001516
TCONS_00001528	XLOC_001517
TCONS_00001529	XLOC_001518	gi|255580560|ref|XP_002531104.1| 60.30 5e-74 60.95 DNA repair and recombination protein radB, putative [Ricinus communis]		ko03440 Homologous recombination;
TCONS_00001530	XLOC_001519	gi|224138012|ref|XP_002326496.1| 69.17 1e-113 64.03 predicted protein [Populus trichocarpa]
TCONS_00001531	XLOC_001520	gi|359491419|ref|XP_002275304.2| 86.83 4e-178 31.15 PREDICTED: DNA mismatch repair protein Msh2 [Vitis vinifera]	GO:0006298;GO:0030983;GO:0005524;	ko03430 Mismatch repair; ko05200 Pathways in cancer; ;
TCONS_00001532	XLOC_001521	gi|359492019|ref|XP_002284916.2| 45.39 1e-31 30.18 PREDICTED: uncharacterized acetyltransferase At3g50280-like [Vitis vinifera]	GO:0016747;
TCONS_00001533	XLOC_001522
TCONS_00001534	XLOC_001523
TCONS_00001535	XLOC_001524
TCONS_00001536	XLOC_001525	gi|255547886|ref|XP_002515000.1| 47.87 9e-66 46.76 ankyrin repeat-containing protein, putative [Ricinus communis]	GO:0005515;
TCONS_00001537	XLOC_001526	gi|356564247|ref|XP_003550367.1| 64.17 4e-134 99.69 PREDICTED: epoxide hydrolase 2-like [Glycine max]
TCONS_00001538	XLOC_001527
TCONS_00001539	XLOC_001528	gi|356561472|ref|XP_003549005.1| 43.31 2e-64 10.41 PREDICTED: uncharacterized protein LOC100789964 [Glycine max]	GO:0015074;GO:0003676;	ko03008 Ribosome biogenesis in eukaryotes; ko03018 RNA degradation;
TCONS_00001540	XLOC_001529	gi|356575040|ref|XP_003555650.1| 31.32 8e-24 12.76 PREDICTED: uncharacterized protein LOC100817175 [Glycine max]
TCONS_00001541	XLOC_001530
TCONS_00001542	XLOC_001531
TCONS_00001543	XLOC_001531
TCONS_00001544	XLOC_001532
TCONS_00001545	XLOC_001533
TCONS_00001546	XLOC_001534	gi|224131274|ref|XP_002328498.1| 67.82 4e-29 56.08 predicted protein [Populus trichocarpa]	GO:0015031;GO:0008565;	ko03060 Protein export; ko03070 Bacterial secretion system;
TCONS_00001547	XLOC_001535	gi|359491245|ref|XP_002279402.2| 74.04 1e-44 3.52 PREDICTED: serine/threonine-protein kinase ATM [Vitis vinifera]		ko04110 Cell cycle; ko04115 p53 signaling pathway; ko04210 Apoptosis;
TCONS_00001548	XLOC_001536
TCONS_00001549	XLOC_001537	gi|356571246|ref|XP_003553790.1| 39.11 1e-27 33.98 PREDICTED: uncharacterized protein LOC100800963 [Glycine max]	GO:0006355;GO:0003677;GO:0006355;GO:0003713;GO:0003677;
TCONS_00001550	XLOC_001538	gi|356533037|ref|XP_003535075.1| 63.20 5e-47 18.88 PREDICTED: lysosomal beta glucosidase-like [Glycine max]	GO:0004553;GO:0005975;
TCONS_00001551	XLOC_001539
TCONS_00001552	XLOC_001540
TCONS_00001553	XLOC_001541	gi|356568394|ref|XP_003552396.1| 63.92 1e-59 17.89 PREDICTED: U-box domain-containing protein 33-like [Glycine max]	GO:0016567;GO:0000151;GO:0004842;
TCONS_00001554	XLOC_001542	gi|359481324|ref|XP_002278936.2| 63.25 2e-116 69.67 PREDICTED: adenylate isopentenyltransferase 7, mitochondrial-like [Vitis vinifera]	GO:0003677;GO:0003682;
TCONS_00001555	XLOC_001543	gi|255544630|ref|XP_002513376.1| 55.59 5e-124 80.88 Peroxidase 57 precursor, putative [Ricinus communis]	GO:0004601;GO:0055114;GO:0020037;GO:0006979;GO:0020037;GO:0006979;GO:0055114;GO:0004601;
TCONS_00001556	XLOC_001544	gi|224099067|ref|XP_002311364.1| 81.15 0.0 99.44 anion exchanger family protein [Populus trichocarpa]	GO:0016021;GO:0006820;GO:0016021;GO:0006820;GO:0016021;GO:0006820;
TCONS_00001557	XLOC_001545
TCONS_00001558	XLOC_001546	gi|357112622|ref|XP_003558107.1| 95.76 1e-102 44.72 PREDICTED: peroxisomal (S)-2-hydroxy-acid oxidase GLO1-like [Brachypodium distachyon]
TCONS_00001559	XLOC_001547	gi|358348699|ref|XP_003638381.1| 84.62 4e-07 22.22 Beta-D-glucan exohydrolase [Medicago truncatula]
TCONS_00001560	XLOC_001548	gi|356555871|ref|XP_003546253.1| 73.51 0.0 86.23 PREDICTED: lysosomal beta glucosidase-like [Glycine max]	GO:0005975;GO:0004553;GO:0005975;GO:0004553;GO:0004553;GO:0005975;	ko00460 Cyanoamino acid metabolism; ko00500 Starch and sucrose metabolism; ko00940 Phenylpropanoid biosynthesis; ko01110 Biosynthesis of secondary metabolites;
TCONS_00001561	XLOC_001549	gi|357111762|ref|XP_003557680.1| 91.18 3e-58 21.29 PREDICTED: alanine aminotransferase 2-like [Brachypodium distachyon]
TCONS_00001562	XLOC_001550
TCONS_00001563	XLOC_001551
TCONS_00001564	XLOC_001552	gi|225444855|ref|XP_002279295.1| 28.30 2e-16 20.27 PREDICTED: disease resistance protein RPS2 [Vitis vinifera]
TCONS_00001565	XLOC_001553
TCONS_00001566	XLOC_001554	gi|359475759|ref|XP_002269246.2| 49.40 3e-59 22.19 PREDICTED: cysteine-rich receptor-like protein kinase 10-like [Vitis vinifera]	GO:0006468;GO:0004672;GO:0016772;
TCONS_00001567	XLOC_001555	gi|225459188|ref|XP_002284015.1| 43.30 3e-66 85.71 PREDICTED: putative clathrin assembly protein At4g40080-like [Vitis vinifera]	GO:0005543;
TCONS_00001568	XLOC_001556	gi|255550970|ref|XP_002516533.1| 51.16 1e-33 12.18 serine-threonine protein kinase, plant-type, putative [Ricinus communis]	GO:0016772;
TCONS_00001569	XLOC_001557	gi|356499077|ref|XP_003518370.1| 80.18 3e-59 13.07 PREDICTED: potassium channel SKOR-like [Glycine max]
TCONS_00001570	XLOC_001558	gi|255585584|ref|XP_002533481.1| 65.35 1e-173 79.78 Potassium channel SKOR, putative [Ricinus communis]
TCONS_00001571	XLOC_001559	gi|225451354|ref|XP_002275019.1| 54.29 1e-30 14.11 PREDICTED: putative pentatricopeptide repeat-containing protein At1g12700, mitochondrial-like [Vitis vinifera]
TCONS_00001572	XLOC_001560
TCONS_00001573	XLOC_001561
TCONS_00001574	XLOC_001562
TCONS_00001575	XLOC_001563	gi|224130006|ref|XP_002320727.1| 63.64 8e-83 80.25 predicted protein [Populus trichocarpa]
TCONS_00001576	XLOC_001564	gi|242034641|ref|XP_002464715.1| 61.36 2e-10 13.79 hypothetical protein SORBIDRAFT_01g025305, partial [Sorghum bicolor]
TCONS_00001577	XLOC_001565
TCONS_00001578	XLOC_001566
TCONS_00001579	XLOC_001567
TCONS_00001580	XLOC_001568	gi|225452450|ref|XP_002274298.1| 65.71 9e-145 58.83 PREDICTED: uncharacterized protein LOC100252584 [Vitis vinifera]	GO:0005515;
TCONS_00001581	XLOC_001569	gi|225426284|ref|XP_002266905.1| 53.48 1e-101 99.73 PREDICTED: uncharacterized protein LOC100247840 [Vitis vinifera]	GO:0015035;GO:0009055;GO:0045454;
TCONS_00001582	XLOC_001570	gi|224114119|ref|XP_002332429.1| 79.55 9e-95 58.86 predicted protein, partial [Populus trichocarpa]	GO:0005525;GO:0003924;
TCONS_00001583	XLOC_001571	gi|357154473|ref|XP_003576795.1| 32.50 1e-10 25.05 PREDICTED: uncharacterized protein LOC100822160 [Brachypodium distachyon]
TCONS_00001584	XLOC_001572
TCONS_00001585	XLOC_001573
TCONS_00001586	XLOC_001574	gi|224087825|ref|XP_002308239.1| 42.00 1e-23 86.23 predicted protein [Populus trichocarpa]
TCONS_00001587	XLOC_001575
TCONS_00001588	XLOC_001576
TCONS_00001589	XLOC_001577	gi|358346322|ref|XP_003637218.1| 76.15 2e-115 38.45 Malate synthase [Medicago truncatula]	GO:0003824;GO:0004474;GO:0006097;	ko00620 Pyruvate metabolism; ko00630 Glyoxylate and dicarboxylate metabolism; ko01100 Metabolic pathways; ko01120 Microbial metabolism in diverse environments;
TCONS_00001590	XLOC_001578	gi|359486354|ref|XP_002278871.2| 63.64 2e-57 96.84 PREDICTED: transcription factor bHLH61 [Vitis vinifera]
TCONS_00001591	XLOC_001579
TCONS_00001592	XLOC_001580
TCONS_00001593	XLOC_001581	gi|224085870|ref|XP_002307720.1| 53.54 3e-31 97.06 predicted protein [Populus trichocarpa]
TCONS_00001594	XLOC_001582
TCONS_00001595	XLOC_001583
TCONS_00001596	XLOC_001584
TCONS_00001597	XLOC_001585	gi|225446392|ref|XP_002274522.1| 39.13 2e-96 74.63 PREDICTED: O-acyltransferase WSD1 [Vitis vinifera]	GO:0004144;GO:0004144;GO:0045017;
TCONS_00001598	XLOC_001586
TCONS_00001599	XLOC_001587
TCONS_00001600	XLOC_001588
TCONS_00001601	XLOC_001589	gi|225454298|ref|XP_002276925.1| 59.15 4e-65 59.48 PREDICTED: WRKY transcription factor 22 [Vitis vinifera]	GO:0006355;GO:0003700;GO:0043565;GO:0006355;GO:0003700;GO:0043565;	ko04626 Plant-pathogen interaction;
TCONS_00001602	XLOC_001590	gi|224081220|ref|XP_002306340.1| 77.35 0.0 99.76 predicted protein, partial [Populus trichocarpa]
TCONS_00001603	XLOC_001591
TCONS_00001604	XLOC_001592
TCONS_00001605	XLOC_001593	gi|224120334|ref|XP_002331022.1| 72.54 1e-66 29.40 predicted protein [Populus trichocarpa]	GO:0003993;GO:0046872;
TCONS_00001606	XLOC_001594
TCONS_00001607	XLOC_001595
TCONS_00001608	XLOC_001596
TCONS_00001609	XLOC_001597
TCONS_00001610	XLOC_001598
TCONS_00001611	XLOC_001599	gi|224103119|ref|XP_002334088.1| 46.79 1e-78 38.05 predicted protein [Populus trichocarpa]	GO:0048544;
TCONS_00001612	XLOC_001600
TCONS_00001613	XLOC_001601
TCONS_00001614	XLOC_001602	gi|255560149|ref|XP_002521092.1| 41.36 3e-61 34.36 serine-threonine protein kinase, plant-type, putative [Ricinus communis]	GO:0005515;GO:0005515;
TCONS_00001615	XLOC_001603
TCONS_00001616	XLOC_001604
TCONS_00001617	XLOC_001605	gi|224078648|ref|XP_002305590.1| 44.44 5e-17 94.64 predicted protein [Populus trichocarpa]
TCONS_00001618	XLOC_001606	gi|224145162|ref|XP_002325548.1| 69.07 2e-31 100.00 predicted protein [Populus trichocarpa]
TCONS_00001619	XLOC_001607
TCONS_00001620	XLOC_001608
TCONS_00001621	XLOC_001609
TCONS_00001622	XLOC_001610	gi|356496753|ref|XP_003517230.1| 61.11 9e-06 7.48 PREDICTED: U1 small nuclear ribonucleoprotein 70 kDa-like [Glycine max]
TCONS_00001623	XLOC_001611
TCONS_00001624	XLOC_001612
TCONS_00001625	XLOC_001613
TCONS_00001626	XLOC_001614	gi|255539599|ref|XP_002510864.1| 56.72 6e-20 20.74 Peroxidase 66 precursor, putative [Ricinus communis]
TCONS_00001627	XLOC_001615	gi|255572967|ref|XP_002527414.1| 74.31 0.0 89.00 cytochrome P450, putative [Ricinus communis]	GO:0016705;GO:0020037;GO:0055114;GO:0005506;GO:0009055;GO:0016705;GO:0020037;GO:0055114;GO:0005506;GO:0009055;	ko00905 Brassinosteroid biosynthesis; ko01100 Metabolic pathways; ko01110 Biosynthesis of secondary metabolites;
TCONS_00001628	XLOC_001616
TCONS_00001629	XLOC_001617
TCONS_00001630	XLOC_001618
TCONS_00001631	XLOC_001619
TCONS_00001632	XLOC_001620
TCONS_00001633	XLOC_001621	gi|255555863|ref|XP_002518967.1| 82.61 8e-19 12.78 conserved hypothetical protein [Ricinus communis]
TCONS_00001634	XLOC_001622	gi|357121083|ref|XP_003562251.1| 26.75 8e-06 26.48 PREDICTED: uncharacterized protein LOC100845261 [Brachypodium distachyon]
TCONS_00001635	XLOC_001623	gi|357161935|ref|XP_003579253.1| 85.71 5e-31 100.00 PREDICTED: cytochrome c oxidase subunit 5C-like [Brachypodium distachyon]
TCONS_00001636	XLOC_001624	gi|224142521|ref|XP_002324604.1| 47.68 3e-62 86.40 predicted protein [Populus trichocarpa]
TCONS_00001637	XLOC_001625	gi|255573935|ref|XP_002527886.1| 92.04 0.0 82.68 fructose-1,6-bisphosphatase, putative [Ricinus communis]	GO:0042578;GO:0042132;GO:0005975;	ko00010 Glycolysis / Gluconeogenesis; ko00030 Pentose phosphate pathway; ko00051 Fructose and mannose metabolism; ko00680 Methane metabolism; ko00710 Carbon fixation in photosynthetic organisms; ko01100 Metabolic pathways; ko01110 Biosynthesis of secondary metabolites; ko01120 Microbial metabolism in diverse environments; ko04910 Insulin signaling pathway;
TCONS_00001638	XLOC_001626	gi|359496817|ref|XP_003635346.1| 69.46 2e-58 27.56 PREDICTED: squalene monooxygenase-like [Vitis vinifera]		ko00100 Steroid biosynthesis; ko01100 Metabolic pathways; ko01110 Biosynthesis of secondary metabolites;
TCONS_00001639	XLOC_001627	gi|224084449|ref|XP_002307300.1| 86.72 0.0 67.30 predicted protein [Populus trichocarpa]	GO:0050660;GO:0055114;GO:0004506;GO:0016021;	ko00100 Steroid biosynthesis; ko01100 Metabolic pathways; ko01110 Biosynthesis of secondary metabolites;
TCONS_00001640	XLOC_001628	gi|224154489|ref|XP_002337484.1| 41.60 3e-31 53.51 predicted protein, partial [Populus trichocarpa]
TCONS_00001641	XLOC_001629	gi|357517663|ref|XP_003629120.1| 47.26 3e-50 19.41 Serine/threonine protein kinase SRPK1 [Medicago truncatula]
TCONS_00001642	XLOC_001630	gi|356542191|ref|XP_003539553.1| 65.71 3e-18 22.48 PREDICTED: uncharacterized protein LOC100784918 [Glycine max]
TCONS_00001643	XLOC_001631
TCONS_00001644	XLOC_001632	gi|224129714|ref|XP_002320653.1| 67.11 0.0 98.14 flavine-containing monoxygenase [Populus trichocarpa]	GO:0055114;GO:0050661;GO:0004499;GO:0050660;	ko00380 Tryptophan metabolism;
TCONS_00001645	XLOC_001633
TCONS_00001646	XLOC_001634
TCONS_00001647	XLOC_001635
TCONS_00001648	XLOC_001636	gi|255556023|ref|XP_002519046.1| 80.20 6e-54 73.19 conserved hypothetical protein [Ricinus communis]
TCONS_00001649	XLOC_001637
TCONS_00001650	XLOC_001638	gi|225434096|ref|XP_002273791.1| 50.88 1e-07 8.07 PREDICTED: uncharacterized protein C3B8.09-like [Vitis vinifera]
TCONS_00001651	XLOC_001639	gi|225453929|ref|XP_002279679.1| 57.50 2e-23 39.22 PREDICTED: probable calcium-binding protein CML10 isoform 2 [Vitis vinifera]
TCONS_00001652	XLOC_001640	gi|255580455|ref|XP_002531053.1| 67.29 1e-22 16.69 conserved hypothetical protein [Ricinus communis]
TCONS_00001653	XLOC_001641
TCONS_00001654	XLOC_001642
TCONS_00001655	XLOC_001643	gi|224064196|ref|XP_002301402.1| 53.06 5e-114 76.55 predicted protein [Populus trichocarpa]	GO:0016758;GO:0008152;
TCONS_00001656	XLOC_001644	gi|297810057|ref|XP_002872912.1| 67.29 4e-42 22.29 UDP-glucoronosyl/UDP-glucosyl transferase family protein [Arabidopsis lyrata subsp. lyrata]	GO:0016758;GO:0008152;
TCONS_00001657	XLOC_001645	gi|255542482|ref|XP_002512304.1| 61.84 0.0 82.10 copine, putative [Ricinus communis]
TCONS_00001658	XLOC_001646
TCONS_00001659	XLOC_001647
TCONS_00001660	XLOC_001648	gi|115480631|ref|NP_001063909.1| 63.77 3e-12 95.83 Os09g0558100 [Oryza sativa Japonica Group]
TCONS_00001661	XLOC_001649	gi|255583781|ref|XP_002532643.1| 29.37 5e-13 29.93 conserved hypothetical protein [Ricinus communis]
TCONS_00001662	XLOC_001650	gi|255543014|ref|XP_002512570.1| 96.84 5e-60 23.57 s-adenosylmethionine synthetase, putative [Ricinus communis]	GO:0006556;GO:0004478;GO:0004478;GO:0015948;GO:0004478;GO:0015948;GO:0004478;GO:0006556;	ko00270 Cysteine and methionine metabolism; ko01100 Metabolic pathways; ko01110 Biosynthesis of secondary metabolites;
TCONS_00001663	XLOC_001651	gi|356505671|ref|XP_003521613.1| 98.10 3e-68 26.65 PREDICTED: S-adenosylmethionine synthase 1-like isoform 4 [Glycine max]	GO:0004478;GO:0015948;GO:0004478;GO:0006556;	ko00270 Cysteine and methionine metabolism; ko01100 Metabolic pathways; ko01110 Biosynthesis of secondary metabolites;
TCONS_00001664	XLOC_001652
TCONS_00001665	XLOC_001653
TCONS_00001666	XLOC_001654	gi|224114133|ref|XP_002316676.1| 59.65 2e-66 67.73 predicted protein [Populus trichocarpa]	GO:0006468;GO:0004672;GO:0016772;GO:0004674;
TCONS_00001667	XLOC_001655	gi|359491190|ref|XP_002279509.2| 52.68 3e-35 22.18 PREDICTED: cytochrome P450 71A2-like isoform 1 [Vitis vinifera]	GO:0016705;GO:0020037;GO:0055114;GO:0005506;GO:0009055;GO:0016705;GO:0020037;GO:0055114;GO:0005506;GO:0009055;
TCONS_00001668	XLOC_001656	gi|359491194|ref|XP_002276812.2| 54.86 3e-44 29.30 PREDICTED: cytochrome P450 71A4 [Vitis vinifera]	GO:0016705;GO:0020037;GO:0055114;GO:0005506;GO:0009055;GO:0016705;GO:0020037;GO:0055114;GO:0005506;GO:0009055;
TCONS_00001669	XLOC_001657	gi|356530429|ref|XP_003533784.1| 74.42 1e-170 96.63 PREDICTED: uncharacterized protein LOC100795952 [Glycine max]
TCONS_00001670	XLOC_001658
TCONS_00001671	XLOC_001659	gi|225429975|ref|XP_002283985.1| 72.97 5e-73 41.69 PREDICTED: bark storage protein A [Vitis vinifera]	GO:0003824;GO:0009116;
TCONS_00001672	XLOC_001660	gi|356561452|ref|XP_003548995.1| 38.18 1e-06 9.44 PREDICTED: receptor-like protein 12-like [Glycine max]	GO:0005515;GO:0005515;
TCONS_00001673	XLOC_001661	gi|357485647|ref|XP_003613111.1| 48.05 2e-70 57.27 Flavonol synthase/flavanone 3-hydroxylase [Medicago truncatula]	GO:0055114;GO:0016491;GO:0016706;
TCONS_00001674	XLOC_001662
TCONS_00001675	XLOC_001663	gi|359484580|ref|XP_002284430.2| 71.06 0.0 59.38 PREDICTED: proline-rich receptor-like protein kinase PERK1-like isoform 2 [Vitis vinifera]	GO:0006468;GO:0004672;GO:0016772;
TCONS_00001676	XLOC_001664
TCONS_00001677	XLOC_001665	gi|255580124|ref|XP_002530894.1| 70.59 3e-23 13.10 pentatricopeptide repeat-containing protein, putative [Ricinus communis]
TCONS_00001678	XLOC_001666
TCONS_00001679	XLOC_001667
TCONS_00001680	XLOC_001668	gi|224092025|ref|XP_002309443.1| 72.21 0.0 99.06 predicted protein, partial [Populus trichocarpa]	GO:0005975;GO:0004553;
TCONS_00001681	XLOC_001669	gi|359483552|ref|XP_002264180.2| 48.62 4e-85 29.41 PREDICTED: probable LRR receptor-like serine/threonine-protein kinase At1g07650-like [Vitis vinifera]	GO:0005515;GO:0005515;
TCONS_00001682	XLOC_001670	gi|255551194|ref|XP_002516644.1| 81.76 5e-92 73.27 ran binding protein, putative [Ricinus communis]	GO:0046907;
TCONS_00001683	XLOC_001671
TCONS_00001684	XLOC_001672
TCONS_00001685	XLOC_001673	gi|224093419|ref|XP_002309917.1| 49.85 1e-81 99.70 predicted protein [Populus trichocarpa]
TCONS_00001686	XLOC_001674	gi|186530399|ref|NP_199650.3| 59.65 6e-87 24.36 ZIP4-like protein [Arabidopsis thaliana]
TCONS_00001687	XLOC_001675
TCONS_00001688	XLOC_001676	gi|255571240|ref|XP_002526570.1| 43.22 2e-179 98.25 brca1 associated ring domain, putative [Ricinus communis]
TCONS_00001689	XLOC_001677	gi|255565023|ref|XP_002523504.1| 85.43 1e-121 100.00 snare protein ykt6, putative [Ricinus communis]	GO:0006810;GO:0016192;GO:0016021;	ko04130 SNARE interactions in vesicular transport;
TCONS_00001690	XLOC_001678
TCONS_00001691	XLOC_001679
TCONS_00001692	XLOC_001680
TCONS_00001693	XLOC_001681
TCONS_00001694	XLOC_001682	gi|255551827|ref|XP_002516959.1| 52.45 6e-178 82.16 conserved hypothetical protein [Ricinus communis]
TCONS_00001695	XLOC_001683	gi|359475174|ref|XP_003631609.1| 86.15 0.0 60.66 PREDICTED: probable receptor-like serine/threonine-protein kinase At4g34500-like [Vitis vinifera]	GO:0006468;GO:0004672;GO:0016772;
TCONS_00001696	XLOC_001684	gi|224131424|ref|XP_002321081.1| 83.42 2e-113 47.22 chalcone synthase [Populus trichocarpa]	GO:0016746;GO:0003824;GO:0008152;GO:0003824;GO:0008152;GO:0016746;GO:0009058;	ko00941 Flavonoid biosynthesis; ko01100 Metabolic pathways; ko01110 Biosynthesis of secondary metabolites; ko04712 Circadian rhythm - plant;
TCONS_00001697	XLOC_001685
TCONS_00001698	XLOC_001686	gi|359495046|ref|XP_002265081.2| 55.45 0.0 89.79 PREDICTED: integrator complex subunit 9 homolog [Vitis vinifera]
TCONS_00001699	XLOC_001687
TCONS_00001700	XLOC_001688
TCONS_00001701	XLOC_001689	gi|255582044|ref|XP_002531819.1| 74.63 4e-25 33.33 calcium binding protein/cast, putative [Ricinus communis]
TCONS_00001702	XLOC_001690
TCONS_00001703	XLOC_001691
TCONS_00001704	XLOC_001692
TCONS_00001705	XLOC_001693	gi|357481381|ref|XP_003610976.1| 67.35 4e-34 52.41 hypothetical protein MTR_5g009130 [Medicago truncatula]
TCONS_00001706	XLOC_001694
TCONS_00001707	XLOC_001695
TCONS_00001708	XLOC_001696
TCONS_00001709	XLOC_001697	gi|18390902|ref|NP_563819.1| 72.09 9e-60 90.85 uncharacterized protein [Arabidopsis thaliana]
TCONS_00001710	XLOC_001698	gi|225448934|ref|XP_002272074.1| 70.65 2e-89 33.73 PREDICTED: uncharacterized protein LOC100266758 [Vitis vinifera]
TCONS_00001711	XLOC_001699
TCONS_00001712	XLOC_001700	gi|356513044|ref|XP_003525224.1| 82.30 0.0 76.01 PREDICTED: dynamin-related protein 1C-like isoform 1 [Glycine max]	GO:0005525;GO:0003924;GO:0005525;GO:0005525;GO:0003924;
TCONS_00001713	XLOC_001701	gi|226494351|ref|NP_001151519.1| 93.69 1e-66 18.17 dynamin-related protein 1C [Zea mays]	GO:0005525;GO:0003924;	ko04144 Endocytosis; ko04666 Fc gamma R-mediated phagocytosis; ko04961 Endocrine and other factor-regulated calcium reabsorption; ko05100 Bacterial invasion of epithelial cells;
TCONS_00001714	XLOC_001702
TCONS_00001715	XLOC_001703
TCONS_00001716	XLOC_001704	gi|356528708|ref|XP_003532941.1| 34.98 2e-99 90.58 PREDICTED: protein FAR1-RELATED SEQUENCE 6-like [Glycine max]	GO:0008270;
TCONS_00001717	XLOC_001705
TCONS_00001718	XLOC_001706	gi|359484751|ref|XP_002264530.2| 63.93 0.0 88.68 PREDICTED: leucine-rich repeat receptor-like protein kinase TDR-like [Vitis vinifera]	GO:0006468;GO:0004672;GO:0005515;GO:0016772;
TCONS_00001719	XLOC_001707	gi|255572949|ref|XP_002527405.1| 57.27 2e-29 13.28 Protein SEY1, putative [Ricinus communis]	GO:0016817;
TCONS_00001720	XLOC_001708	gi|224128492|ref|XP_002329017.1| 76.92 7e-28 8.99 predicted protein, partial [Populus trichocarpa]	GO:0016817;
TCONS_00001721	XLOC_001709	gi|225427736|ref|XP_002274813.1| 70.00 1e-94 40.56 PREDICTED: MATE efflux family protein 4, chloroplastic [Vitis vinifera]
TCONS_00001722	XLOC_001710	gi|225455940|ref|XP_002276247.1| 54.83 1e-153 87.35 PREDICTED: uncharacterized protein LOC100249284 [Vitis vinifera]
TCONS_00001723	XLOC_001711
TCONS_00001724	XLOC_001712
TCONS_00001725	XLOC_001713
TCONS_00001726	XLOC_001714	gi|225450605|ref|XP_002277995.1| 83.58 2e-172 63.13 PREDICTED: peptide chain release factor 2-like [Vitis vinifera]	GO:0006415;GO:0003747;GO:0006415;GO:0016149;GO:0005737;
TCONS_00001727	XLOC_001715
TCONS_00001728	XLOC_001716	gi|255558498|ref|XP_002520274.1| 33.33 2e-27 36.03 ATP binding protein, putative [Ricinus communis]
TCONS_00001729	XLOC_001717	gi|359487919|ref|XP_002271134.2| 34.21 2e-19 42.48 PREDICTED: double-stranded RNA-binding protein 2 [Vitis vinifera]
TCONS_00001730	XLOC_001718
TCONS_00001731	XLOC_001719	gi|225462223|ref|XP_002269838.1| 76.67 1e-10 4.21 PREDICTED: uncharacterized protein LOC100257731 [Vitis vinifera]
TCONS_00001732	XLOC_001719	gi|225462223|ref|XP_002269838.1| 76.67 1e-10 4.21 PREDICTED: uncharacterized protein LOC100257731 [Vitis vinifera]
TCONS_00001733	XLOC_001720	gi|255542836|ref|XP_002512481.1| 74.54 3e-153 100.00 syntaxin, putative [Ricinus communis]	GO:0016020;GO:0005515;GO:0016020;GO:0016192;	ko04130 SNARE interactions in vesicular transport;
TCONS_00001734	XLOC_001721	gi|359483726|ref|XP_002266522.2| 59.88 8e-57 91.82 PREDICTED: dof zinc finger protein DOF1.5-like [Vitis vinifera]	GO:0006355;GO:0003677;GO:0008270;
TCONS_00001735	XLOC_001722	gi|356532235|ref|XP_003534679.1| 65.15 2e-78 94.06 PREDICTED: isochorismatase-like [Glycine max]	GO:0008152;GO:0003824;GO:0008152;GO:0003824;
TCONS_00001736	XLOC_001723	gi|224129438|ref|XP_002320586.1| 34.34 2e-34 25.30 predicted protein [Populus trichocarpa]
TCONS_00001737	XLOC_001724
TCONS_00001738	XLOC_001725	gi|323435160|ref|YP_004222378.1| 57.33 5e-23 70.09 hypothetical protein BevumaM_p145 (mitochondrion) [Beta vulgaris subsp. maritima]
TCONS_00001739	XLOC_001726
TCONS_00001740	XLOC_001727
TCONS_00001741	XLOC_001728	gi|224115960|ref|XP_002317171.1| 33.02 2e-26 18.68 predicted protein [Populus trichocarpa]
TCONS_00001742	XLOC_001729	gi|359476232|ref|XP_003631807.1| 64.49 3e-33 39.92 PREDICTED: calcineurin B-like protein 06 isoform 2 [Vitis vinifera]
TCONS_00001743	XLOC_001730
TCONS_00001744	XLOC_001731
TCONS_00001745	XLOC_001732	gi|356545977|ref|XP_003541409.1| 75.61 2e-36 10.76 PREDICTED: serine/threonine-protein kinase-like protein CCR1-like [Glycine max]
TCONS_00001746	XLOC_001733	gi|226510460|ref|NP_001142321.1| 93.31 0.0 95.23 uncharacterized protein LOC100274491 [Zea mays]		ko04145 Phagosome; ko04510 Focal adhesion; ko04520 Adherens junction; ko04530 Tight junction; ko04670 Leukocyte transendothelial migration; ko04745 Phototransduction - fly; ko04810 Regulation of actin cytoskeleton; ko05100 Bacterial invasion of epithelial cells; ko05110 Vibrio cholerae infection; ko05130 Pathogenic Escherichia coli infection; ko05131 Shigellosis; ko05164 Influenza A; ko05410 Hype…
TCONS_00001747	XLOC_001734	gi|226510460|ref|NP_001142321.1| 94.14 3e-168 63.40 uncharacterized protein LOC100274491 [Zea mays]		ko04145 Phagosome; ko04510 Focal adhesion; ko04520 Adherens junction; ko04530 Tight junction; ko04670 Leukocyte transendothelial migration; ko04745 Phototransduction - fly; ko04810 Regulation of actin cytoskeleton; ko05100 Bacterial invasion of epithelial cells; ko05110 Vibrio cholerae infection; ko05130 Pathogenic Escherichia coli infection; ko05131 Shigellosis; ko05164 Influenza A; ko05410 Hype…
TCONS_00001748	XLOC_001735	gi|226510460|ref|NP_001142321.1| 92.31 4e-85 34.48 uncharacterized protein LOC100274491 [Zea mays]		ko04145 Phagosome; ko04510 Focal adhesion; ko04520 Adherens junction; ko04530 Tight junction; ko04670 Leukocyte transendothelial migration; ko04745 Phototransduction - fly; ko04810 Regulation of actin cytoskeleton; ko05100 Bacterial invasion of epithelial cells; ko05110 Vibrio cholerae infection; ko05130 Pathogenic Escherichia coli infection; ko05131 Shigellosis; ko05164 Influenza A; ko05410 Hype…
TCONS_00001749	XLOC_001736
TCONS_00001750	XLOC_001737	gi|224118204|ref|XP_002317757.1| 82.98 2e-51 98.95 predicted protein [Populus trichocarpa]
TCONS_00001751	XLOC_001738
TCONS_00001752	XLOC_001739	gi|225425880|ref|XP_002270297.1| 70.41 2e-37 14.37 PREDICTED: uncharacterized protein LOC100242500 [Vitis vinifera]
TCONS_00001753	XLOC_001740	gi|225451517|ref|XP_002272710.1| 77.12 4e-62 100.00 PREDICTED: membrane-anchored ubiquitin-fold protein 4 [Vitis vinifera]
TCONS_00001754	XLOC_001741	gi|255536793|ref|XP_002509463.1| 53.80 3e-39 63.60 structural constituent of cell wall, putative [Ricinus communis]
TCONS_00001755	XLOC_001742	gi|255536793|ref|XP_002509463.1| 56.46 1e-38 53.26 structural constituent of cell wall, putative [Ricinus communis]
TCONS_00001756	XLOC_001743	gi|225438771|ref|XP_002278310.1| 65.41 2e-139 99.71 PREDICTED: uncharacterized protein LOC100268130 [Vitis vinifera]
TCONS_00001757	XLOC_001744	gi|359492423|ref|XP_002284303.2| 52.51 1e-110 99.47 PREDICTED: uncharacterized rhomboid protein AN10929-like [Vitis vinifera]	GO:0016021;GO:0004252;
TCONS_00001758	XLOC_001745	gi|224061953|ref|XP_002300681.1| 66.45 2e-53 96.82 predicted protein [Populus trichocarpa]
TCONS_00001759	XLOC_001746	gi|224061953|ref|XP_002300681.1| 66.45 4e-52 96.82 predicted protein [Populus trichocarpa]
TCONS_00001760	XLOC_001747	gi|224119134|ref|XP_002331333.1| 50.43 1e-72 44.02 cytochrome P450 [Populus trichocarpa]	GO:0016705;GO:0020037;GO:0055114;GO:0005506;GO:0009055;GO:0016705;GO:0020037;GO:0055114;GO:0005506;GO:0009055;
TCONS_00001761	XLOC_001748	gi|255583865|ref|XP_002532683.1| 45.76 3e-27 43.93 NAC domain-containing protein, putative [Ricinus communis]	GO:0003677;GO:0006355;
TCONS_00001762	XLOC_001749
TCONS_00001763	XLOC_001750
TCONS_00001764	XLOC_001751	gi|357463059|ref|XP_003601811.1| 89.18 1e-112 23.21 Urease [Medicago truncatula]	GO:0016810;GO:0016787;	ko00230 Purine metabolism; ko00330 Arginine and proline metabolism; ko01100 Metabolic pathways; ko01120 Microbial metabolism in diverse environments;
TCONS_00001765	XLOC_001752
TCONS_00001766	XLOC_001753
TCONS_00001767	XLOC_001754	gi|224137824|ref|XP_002326449.1| 32.54 1e-10 56.11 predicted protein [Populus trichocarpa]
TCONS_00001768	XLOC_001755	gi|356523947|ref|XP_003530595.1| 83.08 4e-29 8.88 PREDICTED: uncharacterized protein At4g38062-like [Glycine max]	GO:0005524;GO:0003777;GO:0007018;
TCONS_00001769	XLOC_001756	gi|225430283|ref|XP_002285107.1| 61.61 6e-64 100.00 PREDICTED: ethylene-responsive transcription factor SHINE 3-like [Vitis vinifera]	GO:0003677;GO:0006355;GO:0003700;
TCONS_00001770	XLOC_001757	gi|356510644|ref|XP_003524047.1| 61.67 5e-19 6.36 PREDICTED: uncharacterized protein LOC100820009 [Glycine max]
TCONS_00001771	XLOC_001758
TCONS_00001772	XLOC_001759	gi|225435024|ref|XP_002284215.1| 59.11 5e-72 100.00 PREDICTED: RNA and export factor-binding protein 2 [Vitis vinifera]	GO:0003676;	ko03013 RNA transport; ko03015 mRNA surveillance pathway; ko03040 Spliceosome;
TCONS_00001773	XLOC_001760
TCONS_00001774	XLOC_001761	gi|225452330|ref|XP_002272711.1| 61.52 0.0 80.68 PREDICTED: protein kinase PVPK-1-like [Vitis vinifera]	GO:0004672;GO:0005524;GO:0006468;GO:0004672;GO:0005524;GO:0006468;GO:0016772;GO:0016772;
TCONS_00001775	XLOC_001762
TCONS_00001776	XLOC_001763
TCONS_00001777	XLOC_001764	gi|224125496|ref|XP_002319601.1| 47.65 3e-61 32.17 predicted protein [Populus trichocarpa]
TCONS_00001778	XLOC_001765	gi|225424879|ref|XP_002274663.1| 60.75 1e-43 88.43 PREDICTED: thioredoxin H2 [Vitis vinifera]	GO:0045454;
TCONS_00001779	XLOC_001766	gi|255573868|ref|XP_002527853.1| 74.04 7e-98 91.27 short-chain dehydrogenase, putative [Ricinus communis]	GO:0008152;GO:0016491;
TCONS_00001780	XLOC_001767	gi|225432608|ref|XP_002277946.1| 71.57 0.0 96.69 PREDICTED: sugar transport protein 8-like, partial [Vitis vinifera]	GO:0022857;GO:0055085;GO:0016021;
TCONS_00001781	XLOC_001768
TCONS_00001782	XLOC_001769
TCONS_00001783	XLOC_001770
TCONS_00001784	XLOC_001771
TCONS_00001785	XLOC_001772
TCONS_00001786	XLOC_001773	gi|255573103|ref|XP_002527481.1| 35.16 9e-07 51.65 conserved hypothetical protein [Ricinus communis]
TCONS_00001787	XLOC_001774
TCONS_00001788	XLOC_001775
TCONS_00001789	XLOC_001776	gi|356497060|ref|XP_003517382.1| 74.89 1e-129 90.59 PREDICTED: expansin-like B1-like [Glycine max]
TCONS_00001790	XLOC_001777
TCONS_00001791	XLOC_001778	gi|255551523|ref|XP_002516807.1| 27.72 4e-17 63.97 ubiquitin-protein ligase, putative [Ricinus communis]	GO:0005515;GO:0005515;
TCONS_00001792	XLOC_001779	gi|297843546|ref|XP_002889654.1| 100.00 3e-30 55.67 hypothetical protein ARALYDRAFT_470793, partial [Arabidopsis lyrata subsp. lyrata]
TCONS_00001793	XLOC_001780	gi|224105265|ref|XP_002313747.1| 52.86 3e-18 70.41 SAUR family protein [Populus trichocarpa]		ko04075 Plant hormone signal transduction;
TCONS_00001794	XLOC_001781
TCONS_00001795	XLOC_001782
TCONS_00001796	XLOC_001783	gi|224132462|ref|XP_002328282.1| 68.33 3e-19 13.16 predicted protein [Populus trichocarpa]
TCONS_00001797	XLOC_001784	gi|356538952|ref|XP_003537964.1| 73.91 2e-16 6.82 PREDICTED: nucleolar GTP-binding protein 1-like [Glycine max]
TCONS_00001798	XLOC_001785	gi|224166433|ref|XP_002338933.1| 64.15 4e-16 40.80 predicted protein [Populus trichocarpa]
TCONS_00001799	XLOC_001786	gi|356514689|ref|XP_003526036.1| 89.47 3e-15 16.67 PREDICTED: uncharacterized protein LOC100809186 [Glycine max]
TCONS_00001800	XLOC_001787
TCONS_00001801	XLOC_001788	gi|357461211|ref|XP_003600887.1| 70.97 3e-88 100.00 DNA replication complex GINS protein PSF3 [Medicago truncatula]
TCONS_00001802	XLOC_001789	gi|255580717|ref|XP_002531180.1| 58.77 8e-31 21.54 hypothetical protein RCOM_0012650 [Ricinus communis]
TCONS_00001803	XLOC_001790	gi|242075502|ref|XP_002447687.1| 55.42 3e-93 78.06 hypothetical protein SORBIDRAFT_06g013016, partial [Sorghum bicolor]
TCONS_00001804	XLOC_001791	gi|356542453|ref|XP_003539681.1| 91.55 2e-41 23.13 PREDICTED: dof zinc finger protein DOF3.6-like [Glycine max]	GO:0006355;GO:0003677;GO:0008270;
TCONS_00001805	XLOC_001792
TCONS_00001806	XLOC_001793	gi|359497819|ref|XP_003635656.1| 70.75 4e-149 90.86 PREDICTED: cysteine-rich receptor-like protein kinase 10-like, partial [Vitis vinifera]	GO:0016772;GO:0004672;GO:0005524;GO:0006468;
TCONS_00001807	XLOC_001794	gi|224093419|ref|XP_002309917.1| 62.50 2e-36 35.93 predicted protein [Populus trichocarpa]
TCONS_00001808	XLOC_001795
TCONS_00001809	XLOC_001796
TCONS_00001810	XLOC_001797
TCONS_00001811	XLOC_001798	gi|356529184|ref|XP_003533176.1| 40.71 4e-47 8.53 PREDICTED: uncharacterized protein LOC100777167 [Glycine max]
TCONS_00001812	XLOC_001799	gi|225443946|ref|XP_002272135.1| 65.69 3e-109 32.61 PREDICTED: pentatricopeptide repeat-containing protein At5g65560-like [Vitis vinifera]
TCONS_00001813	XLOC_001800	gi|356546522|ref|XP_003541675.1| 51.72 7e-54 20.79 PREDICTED: pentatricopeptide repeat-containing protein At1g09900-like [Glycine max]
TCONS_00001814	XLOC_001801
TCONS_00001815	XLOC_001802	gi|356513423|ref|XP_003525413.1| 85.94 8e-31 62.14 PREDICTED: uncharacterized protein LOC100805083 [Glycine max]
TCONS_00001816	XLOC_001803
TCONS_00001817	XLOC_001804	gi|115441247|ref|NP_001044903.1| 98.55 1e-43 33.99 Os01g0866100 [Oryza sativa Japonica Group]
TCONS_00001818	XLOC_001805	gi|357464529|ref|XP_003602546.1| 97.53 0.0 78.61 Actin [Medicago truncatula]		ko04145 Phagosome; ko04510 Focal adhesion; ko04520 Adherens junction; ko04530 Tight junction; ko04670 Leukocyte transendothelial migration; ko04745 Phototransduction - fly; ko04810 Regulation of actin cytoskeleton; ko05100 Bacterial invasion of epithelial cells; ko05110 Vibrio cholerae infection; ko05130 Pathogenic Escherichia coli infection; ko05131 Shigellosis; ko05164 Influenza A; ko05410 Hype…
TCONS_00001819	XLOC_001806
TCONS_00001820	XLOC_001807	gi|357458865|ref|XP_003599713.1| 31.11 2e-10 20.96 hypothetical protein MTR_3g043790 [Medicago truncatula]
TCONS_00001821	XLOC_001808
TCONS_00001822	XLOC_001809
TCONS_00001823	XLOC_001810	gi|225433035|ref|XP_002284663.1| 61.54 2e-26 20.64 PREDICTED: 1-aminocyclopropane-1-carboxylate oxidase homolog 1-like [Vitis vinifera]
TCONS_00001824	XLOC_001811
TCONS_00001825	XLOC_001812
TCONS_00001826	XLOC_001813
TCONS_00001827	XLOC_001814	gi|356553023|ref|XP_003544858.1| 63.81 3e-35 79.03 PREDICTED: uncharacterized protein LOC100777832 [Glycine max]
TCONS_00001828	XLOC_001815
TCONS_00001829	XLOC_001816	gi|359483530|ref|XP_002265875.2| 74.80 0.0 77.71 PREDICTED: DUF246 domain-containing protein At1g04910-like [Vitis vinifera]
TCONS_00001830	XLOC_001817	gi|224099815|ref|XP_002311631.1| 79.86 4e-79 99.31 predicted protein [Populus trichocarpa]	GO:0051082;GO:0016272;GO:0006457;
TCONS_00001831	XLOC_001818
TCONS_00001832	XLOC_001819
TCONS_00001833	XLOC_001820	gi|357137138|ref|XP_003570158.1| 93.33 2e-88 37.13 PREDICTED: phosphoribulokinase, chloroplastic-like [Brachypodium distachyon]
TCONS_00001834	XLOC_001821	gi|357137138|ref|XP_003570158.1| 95.93 1e-117 42.57 PREDICTED: phosphoribulokinase, chloroplastic-like [Brachypodium distachyon]	GO:0016301;GO:0008152;GO:0005524;	ko00710 Carbon fixation in photosynthetic organisms; ko01100 Metabolic pathways; ko01120 Microbial metabolism in diverse environments;
TCONS_00001835	XLOC_001822
TCONS_00001836	XLOC_001823
TCONS_00001837	XLOC_001824
TCONS_00001838	XLOC_001825
TCONS_00001839	XLOC_001826
TCONS_00001840	XLOC_001827	gi|356569920|ref|XP_003553142.1| 50.00 4e-36 30.61 PREDICTED: putative nuclease HARBI1-like [Glycine max]
TCONS_00001841	XLOC_001828	gi|356537692|ref|XP_003537359.1| 39.49 4e-39 14.81 PREDICTED: uncharacterized protein LOC100786304 [Glycine max]
TCONS_00001842	XLOC_001829		GO:0005515;
TCONS_00001843	XLOC_001830	gi|225466033|ref|XP_002267656.1| 61.50 7e-151 37.36 PREDICTED: condensin complex subunit 3 [Vitis vinifera]		ko04111 Cell cycle - yeast;
TCONS_00001844	XLOC_001831
TCONS_00001845	XLOC_001832	gi|359487291|ref|XP_003633561.1| 57.70 9e-106 100.00 PREDICTED: protein FRA10AC1-like [Vitis vinifera]
TCONS_00001846	XLOC_001833
TCONS_00001847	XLOC_001834	gi|357519169|ref|XP_003629873.1| 54.34 4e-65 94.02 Cyclic phosphodiesterase [Medicago truncatula]	GO:0016070;GO:0005622;GO:0003824;GO:0004112;
TCONS_00001848	XLOC_001835
TCONS_00001849	XLOC_001836	gi|255545714|ref|XP_002513917.1| 60.29 2e-176 55.18 Ribosome-binding protein, putative [Ricinus communis]
TCONS_00001850	XLOC_001837	gi|224066949|ref|XP_002302294.1| 41.48 3e-23 15.45 predicted protein [Populus trichocarpa]
TCONS_00001851	XLOC_001838	gi|255554106|ref|XP_002518093.1| 53.79 3e-52 54.29 hypothetical protein RCOM_1019500 [Ricinus communis]	GO:0006355;GO:0003700;GO:0003677;
TCONS_00001852	XLOC_001839	gi|224079463|ref|XP_002305874.1| 56.72 0.0 88.59 predicted protein [Populus trichocarpa]	GO:0003677;GO:0005634;GO:0003684;GO:0006289;GO:0003677;GO:0003677;	ko03420 Nucleotide excision repair;
TCONS_00001853	XLOC_001839	gi|224079463|ref|XP_002305874.1| 56.72 0.0 88.59 predicted protein [Populus trichocarpa]	GO:0003677;GO:0005634;GO:0003684;GO:0006289;GO:0003677;GO:0003677;	ko03420 Nucleotide excision repair;
TCONS_00001854	XLOC_001840	gi|356564127|ref|XP_003550308.1| 78.26 7e-179 96.88 PREDICTED: U-box domain-containing protein 4-like [Glycine max]	GO:0005515;GO:0005515;GO:0005488;
TCONS_00001855	XLOC_001841
TCONS_00001856	XLOC_001842	gi|224060076|ref|XP_002300037.1| 70.60 0.0 94.09 predicted protein [Populus trichocarpa]
TCONS_00001857	XLOC_001843	gi|224129006|ref|XP_002320477.1| 61.57 1e-79 83.53 predicted protein [Populus trichocarpa]
TCONS_00001858	XLOC_001844
TCONS_00001859	XLOC_001845	gi|225447245|ref|XP_002272845.1| 91.18 2e-28 100.00 PREDICTED: uncharacterized protein LOC100261846 [Vitis vinifera]
TCONS_00001860	XLOC_001846	gi|225465383|ref|XP_002276838.1| 69.21 1e-179 99.46 PREDICTED: uncharacterized protein LOC100262520 [Vitis vinifera]
TCONS_00001861	XLOC_001847
TCONS_00001862	XLOC_001848	gi|359490553|ref|XP_002266842.2| 53.04 1e-34 7.75 PREDICTED: ABC transporter C family member 10-like [Vitis vinifera]
TCONS_00001863	XLOC_001849	gi|145259864|ref|NP_054988.2| 94.92 6e-101 35.33 NADH dehydrogenase subunit 4 [Spinacia oleracea]
TCONS_00001864	XLOC_001850	gi|255583646|ref|XP_002532578.1| 76.47 0.0 98.99 trehalose-6-phosphate synthase, putative [Ricinus communis]	GO:0005992;GO:0003824;	ko00500 Starch and sucrose metabolism;
TCONS_00001865	XLOC_001851	gi|115479431|ref|NP_001063309.1| 39.56 5e-67 49.02 Os09g0446400 [Oryza sativa Japonica Group]
TCONS_00001866	XLOC_001852	gi|225445094|ref|XP_002280444.1| 67.18 0.0 98.46 PREDICTED: uncharacterized protein LOC100254132 [Vitis vinifera]	GO:0016763;
TCONS_00001867	XLOC_001853	gi|359491507|ref|XP_003634286.1| 52.83 1e-25 19.11 PREDICTED: wall-associated receptor kinase-like 8-like [Vitis vinifera]	GO:0016772;GO:0006468;GO:0004672;
TCONS_00001868	XLOC_001854
TCONS_00001869	XLOC_001855
TCONS_00001870	XLOC_001856
TCONS_00001871	XLOC_001857	gi|225441569|ref|XP_002281390.1| 89.22 1e-78 99.40 PREDICTED: mediator of RNA polymerase II transcription subunit 7 [Vitis vinifera]	GO:0016592;GO:0006357;GO:0001104;
TCONS_00001872	XLOC_001858
TCONS_00001873	XLOC_001859	gi|224094308|ref|XP_002310135.1| 65.66 2e-87 90.65 predicted protein [Populus trichocarpa]
TCONS_00001874	XLOC_001860	gi|224140367|ref|XP_002323554.1| 59.35 2e-83 83.27 predicted protein [Populus trichocarpa]	GO:0016021;GO:0006629;GO:0005737;GO:0016627;	ko00905 Brassinosteroid biosynthesis; ko01100 Metabolic pathways; ko01110 Biosynthesis of secondary metabolites;
TCONS_00001875	XLOC_001861
TCONS_00001876	XLOC_001862	gi|255564816|ref|XP_002523402.1| 86.45 4e-88 39.48 Protein kinase APK1B, chloroplast precursor, putative [Ricinus communis]	GO:0004672;GO:0005524;GO:0006468;GO:0016772;
TCONS_00001877	XLOC_001863	gi|357124937|ref|XP_003564153.1| 91.36 9e-45 12.16 PREDICTED: nucleolar GTP-binding protein 1-like [Brachypodium distachyon]	GO:0005525;	ko03008 Ribosome biogenesis in eukaryotes;
TCONS_00001878	XLOC_001864
TCONS_00001879	XLOC_001865
TCONS_00001880	XLOC_001866	gi|225450411|ref|XP_002278736.1| 65.15 8e-90 90.78 PREDICTED: germin-like protein 2 [Vitis vinifera]	GO:0045735;
TCONS_00001881	XLOC_001867
TCONS_00001882	XLOC_001868
TCONS_00001883	XLOC_001869
TCONS_00001884	XLOC_001870	gi|356540781|ref|XP_003538863.1| 62.86 2e-23 53.03 PREDICTED: uncharacterized protein LOC100796373 [Glycine max]	GO:0030001;GO:0046872;GO:0030001;GO:0046872;
TCONS_00001885	XLOC_001871
TCONS_00001886	XLOC_001872	gi|359485187|ref|XP_002279096.2| 66.32 0.0 97.29 PREDICTED: putative methyltransferase NSUN6-like [Vitis vinifera]	GO:0003723;
TCONS_00001887	XLOC_001873	gi|359480728|ref|XP_002283045.2| 68.42 3e-06 7.24 PREDICTED: floral homeotic protein APETALA 2 [Vitis vinifera]
TCONS_00001888	XLOC_001874
TCONS_00001889	XLOC_001875	gi|356565910|ref|XP_003551179.1| 70.00 6e-16 15.62 PREDICTED: cationic peroxidase 1-like [Glycine max]	GO:0004601;GO:0055114;GO:0020037;GO:0006979;GO:0020037;GO:0006979;GO:0055114;GO:0004601;	ko00360 Phenylalanine metabolism; ko00680 Methane metabolism; ko00940 Phenylpropanoid biosynthesis; ko01100 Metabolic pathways; ko01110 Biosynthesis of secondary metabolites;
TCONS_00001890	XLOC_001876
TCONS_00001891	XLOC_001877	gi|359478345|ref|XP_003632110.1| 52.63 4e-31 83.85 PREDICTED: uncharacterized protein LOC100853079 [Vitis vinifera]
TCONS_00001892	XLOC_001878
TCONS_00001893	XLOC_001879
TCONS_00001894	XLOC_001880	gi|359496645|ref|XP_003635288.1| 90.08 2e-75 37.12 PREDICTED: NAC domain-containing protein 18-like [Vitis vinifera]	GO:0003677;GO:0006355;GO:0003677;GO:0006355;
TCONS_00001895	XLOC_001881
TCONS_00001896	XLOC_001882
TCONS_00001897	XLOC_001883
TCONS_00001898	XLOC_001884
TCONS_00001899	XLOC_001885	gi|30686316|ref|NP_566689.2| 57.19 1e-77 46.19 chitin elicitor receptor kinase 1 [Arabidopsis thaliana]	GO:0006468;GO:0004672;GO:0016772;	ko04626 Plant-pathogen interaction;
TCONS_00001900	XLOC_001886
TCONS_00001901	XLOC_001887	gi|225460143|ref|XP_002275945.1| 63.69 7e-68 22.46 PREDICTED: pentatricopeptide repeat-containing protein At1g71490-like [Vitis vinifera]
TCONS_00001902	XLOC_001888	gi|225439254|ref|XP_002263534.1| 56.86 7e-40 87.43 PREDICTED: uncharacterized protein LOC100242796 [Vitis vinifera]
TCONS_00001903	XLOC_001889
TCONS_00001904	XLOC_001890
TCONS_00001905	XLOC_001891	gi|359494173|ref|XP_002263274.2| 61.56 8e-129 63.46 PREDICTED: secologanin synthase-like [Vitis vinifera]	GO:0016705;GO:0020037;GO:0055114;GO:0005506;GO:0009055;GO:0016705;GO:0020037;GO:0055114;GO:0005506;GO:0009055;
TCONS_00001906	XLOC_001892
TCONS_00001907	XLOC_001893
TCONS_00001908	XLOC_001894	gi|255552231|ref|XP_002517160.1| 72.63 2e-77 94.87 DNA binding protein, putative [Ricinus communis]	GO:0046983;GO:0046983;
TCONS_00001909	XLOC_001895	gi|350539715|ref|NP_001233997.1| 66.23 5e-65 38.82 ribosomal protein L3 [Solanum lycopersicum]	GO:0005622;GO:0005840;GO:0006412;GO:0003735;	ko03010 Ribosome;
TCONS_00001910	XLOC_001896
TCONS_00001911	XLOC_001897	gi|255561270|ref|XP_002521646.1| 48.76 1e-30 27.88 conserved hypothetical protein [Ricinus communis]	GO:0005515;
TCONS_00001912	XLOC_001898	gi|255561270|ref|XP_002521646.1| 44.94 1e-63 60.37 conserved hypothetical protein [Ricinus communis]	GO:0003824;
TCONS_00001913	XLOC_001899
TCONS_00001914	XLOC_001900
TCONS_00001915	XLOC_001901
TCONS_00001916	XLOC_001902	gi|224068428|ref|XP_002326118.1| 54.55 3e-72 100.00 predicted protein, partial [Populus trichocarpa]	GO:0045735;
TCONS_00001917	XLOC_001903
TCONS_00001918	XLOC_001904	gi|356509751|ref|XP_003523609.1| 77.05 2e-27 30.05 PREDICTED: protein DCL, chloroplastic-like [Glycine max]
TCONS_00001919	XLOC_001905	gi|297789831|ref|XP_002862843.1| 26.64 2e-18 43.45 predicted protein [Arabidopsis lyrata subsp. lyrata]
TCONS_00001920	XLOC_001906	gi|357468567|ref|XP_003604568.1| 90.62 7e-175 96.97 40S ribosomal protein S4 [Medicago truncatula]	GO:0003723;	ko03010 Ribosome;
TCONS_00001921	XLOC_001907
TCONS_00001922	XLOC_001908	gi|356509549|ref|XP_003523510.1| 78.67 0.0 91.65 PREDICTED: endoglucanase 24-like [Glycine max]	GO:0005975;GO:0004553;GO:0003824;	ko00500 Starch and sucrose metabolism;
TCONS_00001923	XLOC_001909
TCONS_00001924	XLOC_001910
TCONS_00001925	XLOC_001911	gi|357476589|ref|XP_003608580.1| 62.50 4e-27 99.03 hypothetical protein MTR_4g097800 [Medicago truncatula]	GO:0005743;GO:0005751;GO:0004129;GO:0005743;GO:0005751;GO:0004129;	ko00190 Oxidative phosphorylation; ko01100 Metabolic pathways; ko04260 Cardiac muscle contraction; ko05010 Alzheimer's disease; ko05012 Parkinson's disease; ko05016 Huntington's disease;
TCONS_00001926	XLOC_001912	gi|297612186|ref|NP_001068285.2| 57.47 1e-34 13.88 Os11g0617500, partial [Oryza sativa Japonica Group]
TCONS_00001927	XLOC_001913	gi|359491245|ref|XP_002279402.2| 58.70 0.0 49.56 PREDICTED: serine/threonine-protein kinase ATM [Vitis vinifera]	GO:0005488;	ko04110 Cell cycle; ko04115 p53 signaling pathway; ko04210 Apoptosis;
TCONS_00001928	XLOC_001914		GO:0019028;GO:0005198;
TCONS_00001929	XLOC_001915	gi|255544748|ref|XP_002513435.1| 48.17 0.0 67.00 BRASSINOSTEROID INSENSITIVE 1-associated receptor kinase 1 precursor, putative [Ricinus communis]	GO:0004672;GO:0005524;GO:0006468;GO:0016772;
TCONS_00001930	XLOC_001916	gi|225430563|ref|XP_002262758.1| 67.02 3e-132 93.11 PREDICTED: uncharacterized protein LOC100257058 isoform 1 [Vitis vinifera]
TCONS_00001931	XLOC_001917
TCONS_00001932	XLOC_001918
TCONS_00001933	XLOC_001919	gi|225439092|ref|XP_002268542.1| 68.91 8e-43 9.87 PREDICTED: probable pre-mRNA-splicing factor ATP-dependent RNA helicase-like isoform 2 [Vitis vinifera]		ko03040 Spliceosome;
TCONS_00001934	XLOC_001920	gi|357511009|ref|XP_003625793.1| 46.51 6e-32 100.00 Zinc finger A20 and AN1 domain-containing stress-associated protein [Medicago truncatula]	GO:0008270;GO:0003677;GO:0008270;
TCONS_00001935	XLOC_001921	gi|225435153|ref|XP_002284657.1| 66.13 1e-20 4.48 PREDICTED: DNA-directed RNA polymerase III subunit rpc1-like [Vitis vinifera]
TCONS_00001936	XLOC_001922
TCONS_00001937	XLOC_001923
TCONS_00001938	XLOC_001924	gi|225451681|ref|XP_002276495.1| 40.66 4e-77 31.13 PREDICTED: uncharacterized protein LOC100265170 [Vitis vinifera]
TCONS_00001939	XLOC_001925	gi|225439416|ref|XP_002264016.1| 67.18 4e-70 97.65 PREDICTED: trihelix transcription factor GT-3a [Vitis vinifera]
TCONS_00001940	XLOC_001926	gi|225446211|ref|XP_002263317.1| 44.80 4e-60 63.66 PREDICTED: protein SRG1 [Vitis vinifera]
TCONS_00001941	XLOC_001927	gi|224137904|ref|XP_002326469.1| 73.12 0.0 76.65 predicted protein [Populus trichocarpa]	GO:0004806;GO:0006629;
TCONS_00001942	XLOC_001928
TCONS_00001943	XLOC_001929	gi|255590463|ref|XP_002535277.1| 75.00 2e-23 100.00 conserved hypothetical protein [Ricinus communis]
TCONS_00001944	XLOC_001930
TCONS_00001945	XLOC_001931	gi|224121824|ref|XP_002330662.1| 63.31 2e-56 49.82 predicted protein [Populus trichocarpa]	GO:0004568;GO:0006032;GO:0016998;GO:0008061;GO:0008061;	ko00520 Amino sugar and nucleotide sugar metabolism;
TCONS_00001946	XLOC_001932	gi|351723339|ref|NP_001238555.1| 81.16 3e-81 57.87 uncharacterized protein LOC100527091 [Glycine max]
TCONS_00001947	XLOC_001933	gi|18421036|ref|NP_568485.1| 75.00 3e-07 32.32 uncharacterized protein [Arabidopsis thaliana]
TCONS_00001948	XLOC_001934	gi|224138820|ref|XP_002326698.1| 64.53 2e-67 14.01 predicted protein [Populus trichocarpa]
TCONS_00001949	XLOC_001935	gi|255571576|ref|XP_002526734.1| 58.54 1e-23 4.86 DNA-directed RNA polymerase I largest subunit, putative [Ricinus communis]	GO:0003677;GO:0003899;GO:0006351;	ko00230 Purine metabolism; ko00240 Pyrimidine metabolism; ko01100 Metabolic pathways; ;
TCONS_00001950	XLOC_001936
TCONS_00001951	XLOC_001937
TCONS_00001952	XLOC_001938
TCONS_00001953	XLOC_001939	gi|297812859|ref|XP_002874313.1| 33.73 4e-06 52.29 hypothetical protein ARALYDRAFT_351655 [Arabidopsis lyrata subsp. lyrata]
TCONS_00001954	XLOC_001940	gi|225448801|ref|XP_002282108.1| 67.89 3e-102 93.16 PREDICTED: chalcone--flavonone isomerase 2 [Vitis vinifera]	GO:0016872;GO:0016872;	ko00941 Flavonoid biosynthesis; ko01100 Metabolic pathways; ko01110 Biosynthesis of secondary metabolites;
TCONS_00001955	XLOC_001941
TCONS_00001956	XLOC_001942
TCONS_00001957	XLOC_001943
TCONS_00001958	XLOC_001944	gi|255582913|ref|XP_002532228.1| 69.69 1e-179 79.59 TRANSPARENT TESTA 12 protein, putative [Ricinus communis]	GO:0015297;GO:0015238;GO:0006855;GO:0016020;GO:0055085;
TCONS_00001959	XLOC_001945	gi|224121238|ref|XP_002318533.1| 62.11 2e-17 19.67 predicted protein [Populus trichocarpa]	GO:0015297;GO:0015238;GO:0006855;GO:0016020;GO:0055085;
TCONS_00001960	XLOC_001946	gi|297830376|ref|XP_002883070.1| 62.12 1e-41 83.89 hypothetical protein ARALYDRAFT_479237 [Arabidopsis lyrata subsp. lyrata]	GO:0003700;GO:0043565;GO:0046983;GO:0006355;
TCONS_00001961	XLOC_001947	gi|255554036|ref|XP_002518058.1| 47.77 4e-42 5.54 conserved hypothetical protein [Ricinus communis]
TCONS_00001962	XLOC_001948
TCONS_00001963	XLOC_001949
TCONS_00001964	XLOC_001950
TCONS_00001965	XLOC_001951	gi|357116394|ref|XP_003559966.1| 96.19 0.0 97.08 PREDICTED: serine hydroxymethyltransferase, mitochondrial-like [Brachypodium distachyon]	GO:0004372;GO:0006563;GO:0006544;	ko00260 Glycine, serine and threonine metabolism; ko00460 Cyanoamino acid metabolism; ko00670 One carbon pool by folate; ko00680 Methane metabolism; ko01100 Metabolic pathways; ko01110 Biosynthesis of secondary metabolites; ko01120 Microbial metabolism in diverse environments;
TCONS_00001966	XLOC_001952
TCONS_00001967	XLOC_001953
TCONS_00001968	XLOC_001954
TCONS_00001969	XLOC_001955	gi|15242143|ref|NP_200556.1| 74.16 3e-166 56.92 AAA-type ATPase family protein [Arabidopsis thaliana]
TCONS_00001970	XLOC_001956
TCONS_00001971	XLOC_001957	gi|224100887|ref|XP_002312053.1| 74.54 6e-113 89.92 predicted protein, partial [Populus trichocarpa]		ko00480 Glutathione metabolism; ko00980 Metabolism of xenobiotics by cytochrome P450; ko00982 Drug metabolism - cytochrome P450;
TCONS_00001972	XLOC_001958
TCONS_00001973	XLOC_001959
TCONS_00001974	XLOC_001960
TCONS_00001975	XLOC_001961	gi|255582798|ref|XP_002532173.1| 53.23 3e-22 5.85 receptor protein kinase, putative [Ricinus communis]
TCONS_00001976	XLOC_001962
TCONS_00001977	XLOC_001963
TCONS_00001978	XLOC_001964
TCONS_00001979	XLOC_001965
TCONS_00001980	XLOC_001966	gi|356531419|ref|XP_003534275.1| 72.92 3e-18 20.43 PREDICTED: uncharacterized protein LOC100790691 [Glycine max]
TCONS_00001981	XLOC_001967	gi|255551715|ref|XP_002516903.1| 47.21 4e-52 100.00 conserved hypothetical protein [Ricinus communis]
TCONS_00001982	XLOC_001968
TCONS_00001983	XLOC_001969
TCONS_00001984	XLOC_001970
TCONS_00001985	XLOC_001971	gi|225469844|ref|XP_002265824.1| 47.56 5e-13 58.21 PREDICTED: uncharacterized protein LOC100253628 [Vitis vinifera]
TCONS_00001986	XLOC_001972
TCONS_00001987	XLOC_001973
TCONS_00001988	XLOC_001974
TCONS_00001989	XLOC_001975	gi|255559070|ref|XP_002520557.1| 90.57 7e-161 99.19 Protein pob, putative [Ricinus communis]	GO:0016020;
TCONS_00001990	XLOC_001976	gi|224060347|ref|XP_002300154.1| 27.34 3e-07 33.87 predicted protein [Populus trichocarpa]
TCONS_00001991	XLOC_001977
TCONS_00001992	XLOC_001978	gi|225460277|ref|XP_002282067.1| 39.18 1e-69 81.77 PREDICTED: F-box protein At3g07870-like [Vitis vinifera]	GO:0005515;GO:0005515;
TCONS_00001993	XLOC_001979	gi|359474294|ref|XP_002279852.2| 45.06 1e-27 66.53 PREDICTED: uncharacterized protein LOC100258615 [Vitis vinifera]
TCONS_00001994	XLOC_001980
TCONS_00001995	XLOC_001981	gi|358249200|ref|NP_001240265.1| 64.52 2e-50 95.38 uncharacterized protein LOC100788597 [Glycine max]
TCONS_00001996	XLOC_001982	gi|224109520|ref|XP_002315223.1| 63.87 3e-81 85.27 predicted protein [Populus trichocarpa]
TCONS_00001997	XLOC_001983	gi|356555301|ref|XP_003545972.1| 36.63 2e-142 79.49 PREDICTED: pentatricopeptide repeat-containing protein At3g57430, chloroplastic-like [Glycine max]
TCONS_00001998	XLOC_001984	gi|225458966|ref|XP_002285557.1| 73.47 0.0 98.14 PREDICTED: amino acid permease 6 [Vitis vinifera]
TCONS_00001999	XLOC_001985	gi|255540085|ref|XP_002511107.1| 57.14 1e-34 91.97 acyl carrier protein, putative [Ricinus communis]
[truncated: 74,582 more rows]
