# Supplementary material for: Transcriptome Analysis of Beta macrocarpa and Identification of Differentially Expressed Transcripts in Response to Beet Necrotic Yellow Vein Virus Infection
Source: PLoS One. 2015 Jul 21;10(7):e0132277. doi: 10.1371/journal.pone.0132277 (PMC4719419; doi:10.1371/journal.pone.0132277)
Supplement: S2 File — (XLSX) [file pone.0132277.s002.xlsx]

## Sheet: Sheet1
Test_id	gene_id	MOCK_FPKM	BN_FPKM	BN vs MOCK log2(fold_change)	p_value	FDR	Significant	NR_similarity_Evalue_coverage_Description
TCONS_00000357	XLOC_000354	10.434	1.70769	-2.61118	0.000157422	0.0452568	yes	gi|224087451|ref|XP_002308172.1| 28.21 5e-42 62.54 predicted protein [Populus trichocarpa]
TCONS_00000640	XLOC_000636	1.71059	0.101424	-4.07603	1.3196e-06	0.0012062	yes	gi|115466616|ref|NP_001056907.1| 33.87 4e-13 21.59 Os06g0165300 [Oryza sativa Japonica Group]
TCONS_00000972	XLOC_000967	9.71681	74.7607	2.94373	6.45701e-06	0.0039014	yes	gi|255580189|ref|XP_002530925.1| 52.43 3e-67 89.64 Tyramine N-feruloyltransferase 4/11, putative [Ricinus communis]
TCONS_00000975	XLOC_000970	1.03252	184.242	7.47929	0	0	yes	gi|224111032|ref|XP_002315724.1| 65.15 3e-15 91.67 predicted protein [Populus trichocarpa]
TCONS_00000977	XLOC_000972	19.3514	213.662	3.46482	2.69163e-07	0.000342688	yes	gi|225454914|ref|XP_002276644.1| 57.99 1e-80 94.30 PREDICTED: putative germin-like protein 2-1 [Vitis vinifera]
TCONS_00001340	XLOC_001332	1.86885	16.211	3.11675	4.69808e-06	0.00325203	yes	gi|224129922|ref|XP_002320704.1| 51.56 5e-156 99.60 cytochrome P450 [Populus trichocarpa]
TCONS_00001424	XLOC_001413	8.45855	83.538	3.30395	5.18543e-07	0.000586835	yes	gi|225424360|ref|XP_002284896.1| 58.74 7e-151 88.80 PREDICTED: 1-aminocyclopropane-1-carboxylate oxidase homolog 4-like [Vitis vinifera]
TCONS_00001610	XLOC_001598	1.44962	10.7493	2.89049	0.000148483	0.043034	yes
TCONS_00001639	XLOC_001627	49.7965	9.31933	-2.41775	0.000180333	0.0494507	yes	gi|224084449|ref|XP_002307300.1| 86.72 0.0 67.30 predicted protein [Populus trichocarpa]
TCONS_00002266	XLOC_002245	0.698866	79.4915	6.82964	4.15676e-11	1.97577e-07	yes	gi|297827477|ref|XP_002881621.1| 59.15 1e-19 100.00 hypothetical protein ARALYDRAFT_482903 [Arabidopsis lyrata subsp. lyrata]
TCONS_00002354	XLOC_002333	1.49454	38.5468	4.68883	8.06602e-06	0.00452821	yes	gi|224143882|ref|XP_002325108.1| 48.98 1e-24 75.97 predicted protein [Populus trichocarpa]
TCONS_00002447	XLOC_002426	2.70522	32.2211	3.57419	1.06624e-06	0.00104137	yes	gi|225455302|ref|XP_002275349.1| 61.05 1e-34 89.62 PREDICTED: protein yippee-like At4g27745 isoform 2 [Vitis vinifera]
TCONS_00002535	XLOC_002514	3.02796	24.0528	2.98978	2.26242e-05	0.0107536	yes	gi|225459197|ref|XP_002285734.1| 44.04 4e-18 48.66 PREDICTED: uncharacterized protein LOC100254028 [Vitis vinifera]
TCONS_00002688	XLOC_002663	0.903123	11.1528	3.62634	1.74521e-06	0.00149913	yes	gi|255544035|ref|XP_002513080.1| 63.90 2e-139 99.68 annexin, putative [Ricinus communis]
TCONS_00002783	XLOC_002755	127.611	12.9087	-3.30534	5.7135e-07	0.000617205	yes	gi|255549796|ref|XP_002515949.1| 57.20 4e-100 97.67 Stem 28 kDa glycoprotein precursor, putative [Ricinus communis]
TCONS_00002861	XLOC_002832	1.34042	22.7859	4.08739	6.05064e-06	0.00378644	yes	gi|225429396|ref|XP_002275217.1| 61.90 6e-30 75.00 PREDICTED: uncharacterized protein LOC100256037 [Vitis vinifera]
TCONS_00002947	XLOC_002917	2.9135	141.602	5.60294	3.77476e-15	3.36411e-11	yes	gi|255537365|ref|XP_002509749.1| 54.81 5e-65 88.89 Osmotin precursor, putative [Ricinus communis]
TCONS_00003057	XLOC_003027	221.089	29.8941	-2.8867	9.40272e-06	0.00519679	yes	gi|356554213|ref|XP_003545443.1| 31.67 4e-06 59.50 PREDICTED: cysteine proteinase inhibitor isoform 2 [Glycine max]
TCONS_00003121	XLOC_003088	1.57347	19.3545	3.62065	2.33992e-05	0.0109756	yes
TCONS_00003208	XLOC_003173	1.5469	16.1478	3.38389	4.82606e-05	0.0187002	yes	gi|255545390|ref|XP_002513755.1| 59.65 1e-12 74.03 Low-molecular-weight cysteine-rich protein LCR69 precursor, putative [Ricinus communis]
TCONS_00003289	XLOC_003254	639.599	63.1256	-3.34087	2.28773e-06	0.00177292	yes
TCONS_00003372	XLOC_003337	152.872	27.5811	-2.47057	0.000170946	0.0477958	yes	gi|225462634|ref|XP_002265965.1| 31.67 2e-13 81.46 PREDICTED: miraculin [Vitis vinifera]
TCONS_00003662	XLOC_003624	1.41305	18.559	3.71524	9.95985e-05	0.0321315	yes	gi|224055669|ref|XP_002298594.1| 90.24 8e-18 12.17 predicted protein [Populus trichocarpa]
TCONS_00003663	XLOC_003625	1.36243	19.3192	3.82578	2.42589e-07	0.000320294	yes	gi|359491599|ref|XP_002263145.2| 92.49 0.0 86.94 PREDICTED: glyceraldehyde-3-phosphate dehydrogenase, cytosolic [Vitis vinifera]
TCONS_00003745	XLOC_003707	0.673672	7.4745	3.47186	3.74973e-06	0.00267345	yes	gi|255586856|ref|XP_002534038.1| 53.72 2e-132 79.17 Aspartic proteinase nepenthesin-1 precursor, putative [Ricinus communis]
TCONS_00003824	XLOC_003782	15.8075	97.326	2.62222	6.68378e-05	0.0237081	yes	gi|224113959|ref|XP_002316626.1| 72.79 6e-139 99.63 predicted protein, partial [Populus trichocarpa]
TCONS_00003886	XLOC_003842	0.735506	16.4738	4.4853	5.56074e-06	0.00367096	yes
TCONS_00004265	XLOC_004219	0.330473	7.27632	4.4606	2.21617e-06	0.00175563	yes	gi|224142317|ref|XP_002324505.1| 55.47 4e-140 98.38 predicted protein [Populus trichocarpa]
TCONS_00004323	XLOC_004276	0.13988	1.48411	3.40734	0.000141804	0.0419362	yes	gi|356575040|ref|XP_003555650.1| 31.35 9e-125 39.95 PREDICTED: uncharacterized protein LOC100817175 [Glycine max]
TCONS_00004464	XLOC_004416	0.257445	4.06895	3.98232	1.38048e-06	0.00124588	yes	gi|359495321|ref|XP_002271188.2| 47.00 3e-166 88.37 PREDICTED: uncharacterized protein LOC100266793 [Vitis vinifera]
TCONS_00004558	XLOC_004509	10.3874	117.213	3.49623	1.36621e-07	0.000207248	yes	gi|224143882|ref|XP_002325108.1| 53.15 5e-28 85.27 predicted protein [Populus trichocarpa]
TCONS_00004661	XLOC_004609	0.451924	4.19348	3.214	5.29102e-05	0.0199595	yes	gi|350537917|ref|NP_001234829.1| 70.84 0.0 95.33 ascorbate oxidase precursor [Solanum lycopersicum]
TCONS_00004773	XLOC_004718	0.544704	7.24216	3.73288	4.8011e-06	0.00329138	yes	gi|224123092|ref|XP_002318993.1| 86.39 2e-145 47.88 predicted protein [Populus trichocarpa]
TCONS_00004790	XLOC_004735	0.324092	5.49153	4.08273	8.01617e-06	0.00452821	yes	gi|359477703|ref|XP_002280696.2| 53.24 0.0 65.21 PREDICTED: cellulose synthase-like protein G2-like [Vitis vinifera]
TCONS_00005015	XLOC_004957	0.288793	22.8288	6.30468	3.77476e-15	3.36411e-11	yes	gi|350539375|ref|NP_001233878.1| 83.88 0.0 100.00 isocitrate lyase [Solanum lycopersicum]
TCONS_00005032	XLOC_004974	1.18392	18.1668	3.93966	1.5587e-07	0.000231523	yes	gi|255582834|ref|XP_002532190.1| 31.96 3e-24 88.12 ricin-agglutinin family protein [Ricinus communis]
TCONS_00005137	XLOC_005076	7.7281	1.15073	-2.74757	0.000179536	0.0494223	yes
TCONS_00005359	XLOC_005292	8.97204	102.654	3.51621	1.18032e-07	0.000193048	yes	gi|224059254|ref|XP_002299791.1| 60.36 3e-129 99.70 predicted protein [Populus trichocarpa]
TCONS_00005521	XLOC_005449	0.757272	8.62315	3.50933	3.81751e-06	0.00267572	yes	gi|255552323|ref|XP_002517206.1| 55.25 2e-110 99.38 catalytic, putative [Ricinus communis]
TCONS_00005742	XLOC_005667	61.2959	9.61282	-2.67276	3.75097e-05	0.0155484	yes	gi|255579783|ref|XP_002530729.1| 75.00 3e-59 68.68 Senescence-associated protein DIN1, putative [Ricinus communis]
TCONS_00005775	XLOC_005698	1.01493	33.2507	5.03393	3.25369e-11	1.65699e-07	yes	gi|225426807|ref|XP_002283082.1| 68.28 3e-107 100.00 PREDICTED: thaumatin-like protein [Vitis vinifera]
TCONS_00005817	XLOC_005738	0.216078	8.64757	5.32267	0.00011908	0.0365559	yes
TCONS_00005843	XLOC_005764	0.684849	6.47358	3.24071	4.3264e-05	0.0172632	yes	gi|255548976|ref|XP_002515544.1| 33.57 1e-61 91.12 conserved hypothetical protein [Ricinus communis]
TCONS_00005992	XLOC_005912	0.285606	5.02734	4.1377	3.15291e-06	0.00229381	yes	gi|255568571|ref|XP_002525259.1| 72.21 0.0 92.56 N-acetyltransferase, putative [Ricinus communis]
TCONS_00006139	XLOC_006057	2.37328	370.622	7.28692	0	0	yes	gi|255537365|ref|XP_002509749.1| 54.72 7e-58 88.89 Osmotin precursor, putative [Ricinus communis]
TCONS_00006152	XLOC_006070	1.9942	17.8853	3.1649	5.68143e-05	0.0210974	yes	gi|255571994|ref|XP_002526938.1| 66.09 2e-44 63.89 hypothetical protein RCOM_0530890 [Ricinus communis]
TCONS_00006339	XLOC_006253	0.820481	21.4032	4.70521	4.79863e-09	1.22189e-05	yes	gi|224082406|ref|XP_002306682.1| 67.23 1e-115 100.00 predicted protein [Populus trichocarpa]
TCONS_00006490	XLOC_006401	0.21348	10.1617	5.5729	8.3153e-09	1.91244e-05	yes	gi|255552796|ref|XP_002517441.1| 62.12 0.0 87.38 ATP binding protein, putative [Ricinus communis]
TCONS_00006572	XLOC_006477	1.66391	19.5311	3.55312	2.37056e-07	0.000320294	yes	gi|255569153|ref|XP_002525545.1| 61.90 4e-158 99.70 catalytic, putative [Ricinus communis]
TCONS_00006625	XLOC_006530	0.905602	16.4867	4.18628	1.52333e-08	3.39404e-05	yes	gi|357453013|ref|XP_003596783.1| 62.93 0.0 99.19 Fatty acyl-CoA reductase [Medicago truncatula]
TCONS_00006803	XLOC_006701	4.31315	53.8767	3.64285	5.0924e-08	9.55454e-05	yes	gi|224130442|ref|XP_002320838.1| 67.25 4e-137 100.00 predicted protein, partial [Populus trichocarpa]
TCONS_00006832	XLOC_006730	2.02371	13.488	2.73659	3.34456e-05	0.0142789	yes	gi|356509281|ref|XP_003523379.1| 63.14 0.0 99.86 PREDICTED: cyclic nucleotide-gated ion channel 1-like [Glycine max]
TCONS_00006872	XLOC_006769	7.87939	45.5543	2.53143	9.00902e-05	0.0294758	yes	gi|255550848|ref|XP_002516472.1| 58.82 0.0 85.57 Vacuolar-processing enzyme precursor, putative [Ricinus communis]
TCONS_00006895	XLOC_006792	0.846073	6.72674	2.99105	2.47848e-05	0.0114005	yes	gi|224075499|ref|XP_002304655.1| 64.70 0.0 95.70 predicted protein [Populus trichocarpa]
TCONS_00006990	XLOC_006886	0.550202	5.54385	3.33286	1.03538e-05	0.00563507	yes	gi|224109192|ref|XP_002315117.1| 44.92 2e-131 82.91 predicted protein [Populus trichocarpa]
TCONS_00007159	XLOC_007048	2.18401	17.3788	2.99228	5.90992e-05	0.0216648	yes	gi|225434062|ref|XP_002274935.1| 63.69 2e-70 66.05 PREDICTED: chitinase 5-like isoform 2 [Vitis vinifera]
TCONS_00007766	XLOC_007642	2.48862	22.9083	3.20245	5.86594e-06	0.00373414	yes	gi|225456761|ref|XP_002269118.1| 53.24 2e-65 94.71 PREDICTED: glutathione S-transferase U9 [Vitis vinifera]
TCONS_00007813	XLOC_007688	7.70774	55.9728	2.86035	1.12007e-05	0.00595955	yes	gi|225424904|ref|XP_002276462.1| 78.62 4e-175 72.73 PREDICTED: uncharacterized protein LOC100258620 [Vitis vinifera]
TCONS_00007938	XLOC_007811	40.4375	5.23972	-2.94813	6.15285e-06	0.00378644	yes	gi|255564317|ref|XP_002523155.1| 52.39 2e-174 93.62 Reticuline oxidase precursor, putative [Ricinus communis]
TCONS_00008081	XLOC_007948	2.46639	21.7104	3.13791	1.36372e-05	0.00714922	yes	gi|359479932|ref|XP_003632378.1| 46.75 1e-38 73.04 PREDICTED: LOW QUALITY PROTEIN: major allergen Pru ar 1-like [Vitis vinifera]
TCONS_00008097	XLOC_007963	0.486799	9.62437	4.30529	6.5644e-08	0.000114152	yes	gi|359475962|ref|XP_002279591.2| 45.57 4e-92 82.51 PREDICTED: ankyrin repeat-containing protein At2g01680-like [Vitis vinifera]
TCONS_00008098	XLOC_007964	0.25648	8.1733	4.994	4.00693e-08	7.72113e-05	yes	gi|224092119|ref|XP_002309480.1| 41.06 2e-70 86.41 predicted protein [Populus trichocarpa]
TCONS_00008160	XLOC_008024	0.925356	11.9981	3.69665	2.60405e-07	0.000337566	yes	gi|224057614|ref|XP_002299284.1| 75.66 0.0 98.26 predicted protein [Populus trichocarpa]
TCONS_00008223	XLOC_008086	0.37983	6.15425	4.01816	5.47313e-07	0.000600335	yes	gi|224144595|ref|XP_002325344.1| 31.36 2e-32 27.72 BED finger-nbs-lrr resistance protein [Populus trichocarpa]
TCONS_00008225	XLOC_008088	0.63564	8.74944	3.78291	2.95731e-07	0.000369908	yes	gi|224144595|ref|XP_002325344.1| 30.95 9e-34 29.68 BED finger-nbs-lrr resistance protein [Populus trichocarpa]
TCONS_00008325	XLOC_008187	0.427938	54.1308	6.9829	3.99014e-13	3.16095e-09	yes	gi|357446161|ref|XP_003593358.1| 71.62 3e-69 89.51 Pathogenesis-related protein 1a [Medicago truncatula]
TCONS_00008401	XLOC_008263	2.35355	22.8137	3.27699	1.43474e-06	0.00126287	yes	gi|225442104|ref|XP_002273390.1| 75.05 0.0 100.00 PREDICTED: flavonoid 3'-monooxygenase-like [Vitis vinifera]
TCONS_00008844	XLOC_008695	0.280485	5.7538	4.35852	8.4015e-07	0.000855717	yes	gi|225465403|ref|XP_002277598.1| 65.71 0.0 99.38 PREDICTED: protein ZINC INDUCED FACILITATOR-LIKE 1 [Vitis vinifera]
TCONS_00009168	XLOC_009016	3.68536	22.4075	2.6041	8.8138e-05	0.0290925	yes	gi|255543212|ref|XP_002512669.1| 46.33 2e-33 78.71 AP2 domain transcription factor RAP2.3, putative [Ricinus communis]
TCONS_00009569	XLOC_009407	3.4597	44.1022	3.67213	3.78995e-08	7.63831e-05	yes	gi|255539521|ref|XP_002510825.1| 40.16 2e-45 76.11 conserved hypothetical protein [Ricinus communis]
TCONS_00009896	XLOC_009728	0.904806	7.43805	3.03924	2.13382e-05	0.0102652	yes	gi|15242785|ref|NP_200566.1| 46.19 3e-53 36.01 Calmodulin-binding protein [Arabidopsis thaliana]
TCONS_00009897	XLOC_009729	0.58288	4.88231	3.06629	4.33413e-05	0.0172632	yes	gi|15242785|ref|NP_200566.1| 47.87 8e-50 32.15 Calmodulin-binding protein [Arabidopsis thaliana]
TCONS_00009941	XLOC_009773	1.49958	11.2518	2.90753	1.78199e-05	0.00876212	yes	gi|359472782|ref|XP_002275462.2| 75.53 0.0 96.35 PREDICTED: vacuolar-sorting receptor 7-like [Vitis vinifera]
TCONS_00010478	XLOC_010298	0.397897	7.09837	4.15702	1.21838e-06	0.00114184	yes	gi|255563200|ref|XP_002522603.1| 46.20 1e-99 93.13 Leucoanthocyanidin dioxygenase, putative [Ricinus communis]
TCONS_00010968	XLOC_010768	0.344207	4.24303	3.62375	7.26792e-06	0.00428249	yes	gi|255561048|ref|XP_002521536.1| 51.87 3e-155 83.90 ATP binding protein, putative [Ricinus communis]
TCONS_00011106	XLOC_010905	0.0243215	12.006	8.94731	0.000163591	0.0464682	yes	gi|225458055|ref|XP_002278300.1| 58.68 0.0 91.92 PREDICTED: cytochrome P450 83B1 [Vitis vinifera]
TCONS_00011668	XLOC_011455	0.230995	10.0933	5.4494	2.34022e-11	1.40136e-07	yes	gi|242070587|ref|XP_002450570.1| 42.37 8e-25 8.45 hypothetical protein SORBIDRAFT_05g007130 [Sorghum bicolor]
TCONS_00011669	XLOC_011456	0.156787	7.38	5.55674	2.51992e-10	9.98128e-07	yes	gi|242045200|ref|XP_002460471.1| 37.66 1e-22 15.03 hypothetical protein SORBIDRAFT_02g028930 [Sorghum bicolor]
TCONS_00012358	XLOC_012130	6.6426	174.041	4.71154	2.91127e-11	1.59665e-07	yes	gi|225458701|ref|XP_002284973.1| 77.28 0.0 91.01 PREDICTED: cysteine proteinase RD21a-like [Vitis vinifera]
TCONS_00012381	XLOC_012153	1.06385	15.3879	3.85443	3.85681e-08	7.63831e-05	yes	gi|255557538|ref|XP_002519799.1| 49.10 2e-154 95.14 Inter-alpha-trypsin inhibitor heavy chain H3 precursor, putative [Ricinus communis]
TCONS_00012396	XLOC_012168	0.873562	14.4599	4.04901	5.15255e-09	1.24233e-05	yes	gi|255566348|ref|XP_002524160.1| 60.81 0.0 99.59 conserved hypothetical protein [Ricinus communis]
TCONS_00012398	XLOC_012170	0.857323	9.37144	3.45036	3.12322e-06	0.00229381	yes	gi|225458938|ref|XP_002285511.1| 71.18 7e-155 87.60 PREDICTED: branched-chain-amino-acid aminotransferase 2, chloroplastic [Vitis vinifera]
TCONS_00013011	XLOC_012781	2.54173	19.9021	2.96903	9.63823e-06	0.00528597	yes	gi|359492019|ref|XP_002284916.2| 55.24 6e-165 99.34 PREDICTED: uncharacterized acetyltransferase At3g50280-like [Vitis vinifera]
TCONS_00013940	XLOC_013703	13.6507	2.00054	-2.77052	7.04793e-05	0.0247535	yes	gi|359479965|ref|XP_003632380.1| 68.47 0.0 88.19 PREDICTED: LOW QUALITY PROTEIN: probable pectinesterase 53-like [Vitis vinifera]
TCONS_00016321	XLOC_016078	0.854104	7.2913	3.09369	0.000166887	0.0469217	yes
TCONS_00016367	XLOC_016124	1.14548	17.855	3.96231	2.215e-06	0.00175563	yes	gi|225437535|ref|XP_002275699.1| 38.24 1e-26 98.77 PREDICTED: uncharacterized protein LOC100253802 [Vitis vinifera]
TCONS_00016597	XLOC_016353	23.3642	2.57903	-3.1794	7.66198e-06	0.00444127	yes
TCONS_00016835	XLOC_016590	3.74482	0.516115	-2.85913	0.000181925	0.0496963	yes	gi|255551426|ref|XP_002516759.1| 41.64 1e-141 89.97 serine/threonine kinase, putative [Ricinus communis]
TCONS_00016922	XLOC_016676	28.6607	0.650419	-5.46156	2.35862e-11	1.40136e-07	yes	gi|255576633|ref|XP_002529206.1| 56.47 2e-58 100.00 Regulator of ribonuclease activity A, putative [Ricinus communis]
TCONS_00017032	XLOC_016785	7.29717	0.872385	-3.0643	4.02739e-05	0.0163148	yes	gi|224133716|ref|XP_002321643.1| 48.09 7e-152 92.15 predicted protein [Populus trichocarpa]
TCONS_00017050	XLOC_016803	8.85379	0.492633	-4.16771	2.46202e-05	0.0113983	yes	gi|224120226|ref|XP_002318277.1| 54.34 2e-75 98.17 predicted protein [Populus trichocarpa]
TCONS_00017464	XLOC_017215	14.7521	1.09363	-3.75372	1.40624e-06	0.00125326	yes	gi|359488238|ref|XP_002265297.2| 47.78 3e-60 88.24 PREDICTED: putative germin-like protein 2-1-like [Vitis vinifera]
TCONS_00017530	XLOC_017281	10.9778	1.37094	-3.00136	3.99687e-05	0.0162837	yes	gi|225437856|ref|XP_002264085.1| 52.42 1e-109 96.48 PREDICTED: hyoscyamine 6-dioxygenase [Vitis vinifera]
TCONS_00017853	XLOC_017603	214.068	36.487	-2.55261	7.9497e-05	0.0267354	yes	gi|224140097|ref|XP_002323423.1| 47.14 7e-11 100.00 predicted protein [Populus trichocarpa]
TCONS_00017980	XLOC_017729	17.1988	0.711666	-4.59496	5.28174e-05	0.0199595	yes
TCONS_00018010	XLOC_017758	5.59003	0.749855	-2.89817	2.64585e-05	0.0118642	yes	gi|356575040|ref|XP_003555650.1| 34.82 0.0 66.21 PREDICTED: uncharacterized protein LOC100817175 [Glycine max]
TCONS_00018015	XLOC_017763	15.7269	0.538738	-4.8675	4.20469e-10	1.43837e-06	yes	gi|359495262|ref|XP_002275137.2| 49.35 0.0 96.76 PREDICTED: valencene synthase [Vitis vinifera]
TCONS_00018235	XLOC_017979	16.4969	1.05075	-3.97271	0.000167161	0.0469217	yes
TCONS_00018259	XLOC_018003	50.1416	8.74429	-2.51959	0.000134778	0.0403749	yes	gi|224108133|ref|XP_002314732.1| 63.09 2e-47 96.71 predicted protein [Populus trichocarpa]
TCONS_00018319	XLOC_018063	95.5776	15.11	-2.66117	5.01841e-05	0.0192514	yes
TCONS_00018327	XLOC_018071	21.756	2.81874	-2.94829	1.43972e-05	0.00749254	yes	gi|225446211|ref|XP_002263317.1| 43.87 5e-88 92.31 PREDICTED: protein SRG1 [Vitis vinifera]
TCONS_00018555	XLOC_018299	5.38549	0.378673	-3.83005	0.000116018	0.036121	yes	gi|225430043|ref|XP_002284269.1| 39.63 1e-44 57.69 PREDICTED: dehydration-responsive protein RD22 [Vitis vinifera]
TCONS_00018636	XLOC_018380	352.619	54.5041	-2.69367	5.49417e-05	0.0206167	yes
TCONS_00018713	XLOC_018454	3.83318	0.172068	-4.47749	2.63308e-06	0.00197611	yes	gi|225442092|ref|XP_002272769.1| 52.97 2e-147 61.87 PREDICTED: subtilisin-like protease isoform 1 [Vitis vinifera]
TCONS_00018714	XLOC_018455	10.4231	0.427735	-4.60693	8.61973e-07	0.000865579	yes	gi|224073675|ref|XP_002304129.1| 58.87 2e-99 50.00 predicted protein [Populus trichocarpa]
TCONS_00018725	XLOC_018466	238.343	13.2779	-4.16594	6.68564e-10	2.16666e-06	yes	gi|225425246|ref|XP_002269300.1| 42.95 4e-27 100.00 PREDICTED: light-regulated protein [Vitis vinifera]
TCONS_00018726	XLOC_018467	6.16104	0.29461	-4.3863	2.82894e-05	0.0126059	yes
TCONS_00018917	XLOC_018656	8.82728	0.255493	-5.11061	6.10518e-06	0.00378644	yes	gi|359497222|ref|XP_003635456.1| 73.13 1e-26 48.91 PREDICTED: protein IQ-DOMAIN 14-like [Vitis vinifera]
TCONS_00019000	XLOC_018737	3.69444	0.36726	-3.33048	0.000119119	0.0365559	yes	gi|255555401|ref|XP_002518737.1| 43.73 8e-63 64.97 conserved hypothetical protein [Ricinus communis]
TCONS_00019001	XLOC_018738	5.76406	0.670617	-3.10353	5.7854e-05	0.0213721	yes	gi|356521457|ref|XP_003529372.1| 41.94 1e-123 98.05 PREDICTED: O-acyltransferase WSD1-like [Glycine max]
TCONS_00019003	XLOC_018740	6.50347	119.779	4.20303	2.26261e-06	0.00177272	yes
TCONS_00019545	XLOC_019278	6.75303	0.818318	-3.0448	0.000109623	0.0345963	yes	gi|225459249|ref|XP_002285764.1| 63.87 1e-137 96.52 PREDICTED: uncharacterized protein LOC100253906 [Vitis vinifera]
TCONS_00019784	XLOC_019513	195.728	26.7282	-2.87241	1.51387e-05	0.00775391	yes	gi|255548457|ref|XP_002515285.1| 36.96 1e-20 86.11 Ocs element-binding factor, putative [Ricinus communis]
TCONS_00019871	XLOC_019597	69.4139	5.98268	-3.53636	1.31037e-07	0.000203099	yes
TCONS_00019905	XLOC_019630	8.93627	1.09186	-3.03288	3.1574e-05	0.0137264	yes	gi|357446745|ref|XP_003593648.1| 52.04 4e-62 93.33 hypothetical protein MTR_2g014550 [Medicago truncatula]
TCONS_00020086	XLOC_019809	26.7313	1.52418	-4.13243	4.94864e-07	0.00056907	yes
TCONS_00020115	XLOC_019837	9.09452	0.780427	-3.54266	6.9459e-06	0.00412685	yes	gi|224125368|ref|XP_002329788.1| 40.08 1e-32 90.87 predicted protein [Populus trichocarpa]
TCONS_00020124	XLOC_019846	79.9059	11.2627	-2.82675	0.000107143	0.0343141	yes	gi|297808383|ref|XP_002872075.1| 55.18 1e-134 60.04 hypothetical protein ARALYDRAFT_910396 [Arabidopsis lyrata subsp. lyrata]
TCONS_00020351	XLOC_020070	9.49271	0.280364	-5.08145	1.8806e-07	0.000268162	yes	gi|359496069|ref|XP_003635144.1| 59.53 1e-97 97.70 PREDICTED: polyneuridine-aldehyde esterase-like [Vitis vinifera]
TCONS_00020535	XLOC_020248	17.8895	3.00496	-2.5737	0.000122176	0.0370671	yes	gi|356550111|ref|XP_003543433.1| 55.10 0.0 99.80 PREDICTED: fatty acyl-CoA reductase 3-like isoform 1 [Glycine max]
TCONS_00020623	XLOC_020332	35.4068	5.86198	-2.59457	6.3513e-05	0.0229862	yes	gi|224146480|ref|XP_002326021.1| 53.17 1e-134 92.65 predicted protein [Populus trichocarpa]
TCONS_00020881	XLOC_020586	149.422	19.5517	-2.93403	1.72089e-05	0.00852045	yes	gi|224130746|ref|XP_002320917.1| 59.32 2e-148 99.42 predicted protein, partial [Populus trichocarpa]
TCONS_00020888	XLOC_020593	64.7664	9.43117	-2.77974	2.43304e-05	0.0113378	yes	gi|225459860|ref|XP_002285931.1| 75.12 0.0 93.29 PREDICTED: uncharacterized protein LOC100252277 [Vitis vinifera]
TCONS_00020890	XLOC_020595	51.4685	0.584847	-6.45949	3.4815e-10	1.30642e-06	yes	gi|357476403|ref|XP_003608487.1| 38.96 2e-06 67.54 Cysteine proteinase inhibitor [Medicago truncatula]
TCONS_00020969	XLOC_020674	47.1772	2.46774	-4.25683	4.2366e-10	1.43837e-06	yes	gi|357164129|ref|XP_003579958.1| 45.77 5e-130 92.97 PREDICTED: beta-glucosidase 12-like isoform 1 [Brachypodium distachyon]
TCONS_00020972	XLOC_020677	448.305	79.6222	-2.49324	0.000142222	0.0419362	yes
TCONS_00021425	XLOC_021117	7.3285	0.826542	-3.14836	0.000142425	0.0419362	yes	gi|255536777|ref|XP_002509455.1| 35.91 1e-22 76.23 late embryogenesis abundant, putative [Ricinus communis]
TCONS_00021441	XLOC_021133	26.8741	2.2232	-3.59551	0.000161157	0.0459601	yes	gi|224151022|ref|XP_002337045.1| 57.50 4e-09 12.01 predicted protein [Populus trichocarpa]
TCONS_00021465	XLOC_021157	9.00592	0.690164	-3.70586	6.21115e-07	0.00066095	yes	gi|225440797|ref|XP_002276044.1| 53.64 1e-74 75.44 PREDICTED: F-box protein At2g27310 [Vitis vinifera]
TCONS_00021466	XLOC_021158	1.11556	0.102304	-3.44683	3.31541e-05	0.0142404	yes	gi|115466616|ref|NP_001056907.1| 33.10 3e-13 24.91 Os06g0165300 [Oryza sativa Japonica Group]
TCONS_00022148	XLOC_021827	9.66842	1.12914	-3.09806	1.69923e-05	0.00847202	yes
TCONS_00022308	XLOC_021984	97.6457	9.74749	-3.32445	4.36004e-07	0.000509603	yes	gi|224072999|ref|XP_002303948.1| 46.79 9e-95 94.83 predicted protein [Populus trichocarpa]
TCONS_00022464	XLOC_022140	50.3902	7.16107	-2.81489	1.52257e-05	0.00775391	yes	gi|224106846|ref|XP_002314304.1| 70.37 8e-132 92.78 predicted protein [Populus trichocarpa]
TCONS_00022468	XLOC_022144	29.8307	4.60161	-2.69659	3.66873e-05	0.0153864	yes	gi|224128894|ref|XP_002328993.1| 70.93 3e-145 88.58 predicted protein [Populus trichocarpa]
TCONS_00022897	XLOC_022562	37.8878	6.48975	-2.5455	8.31262e-05	0.0278246	yes
TCONS_00023054	XLOC_022716	4.79232	0.476685	-3.32962	4.49846e-05	0.0177197	yes	gi|225444361|ref|XP_002264829.1| 75.09 7e-163 61.43 PREDICTED: tryptophan synthase beta chain 2, chloroplastic-like [Vitis vinifera]
TCONS_00023056	XLOC_022718	4.14071	0.350307	-3.56319	5.9254e-05	0.0216648	yes	gi|225444361|ref|XP_002264829.1| 72.82 1e-153 60.17 PREDICTED: tryptophan synthase beta chain 2, chloroplastic-like [Vitis vinifera]
TCONS_00023057	XLOC_022719	3.99573	0.445144	-3.16612	0.000160026	0.0458209	yes	gi|225444361|ref|XP_002264829.1| 76.01 6e-152 56.81 PREDICTED: tryptophan synthase beta chain 2, chloroplastic-like [Vitis vinifera]
TCONS_00023058	XLOC_022720	5.12484	0.58034	-3.14254	4.79523e-05	0.0186823	yes	gi|225444361|ref|XP_002264829.1| 74.47 0.0 78.83 PREDICTED: tryptophan synthase beta chain 2, chloroplastic-like [Vitis vinifera]
TCONS_00023059	XLOC_022721	7.30907	0.866522	-3.07638	0.000155849	0.0449862	yes	gi|225444361|ref|XP_002264829.1| 73.29 8e-69 30.61 PREDICTED: tryptophan synthase beta chain 2, chloroplastic-like [Vitis vinifera]
TCONS_00023060	XLOC_022722	3.43301	0.342194	-3.32659	7.88629e-05	0.0267354	yes	gi|225444361|ref|XP_002264829.1| 72.70 0.0 77.57 PREDICTED: tryptophan synthase beta chain 2, chloroplastic-like [Vitis vinifera]
TCONS_00023096	XLOC_022758	9.45122	0.487963	-4.27566	2.39908e-07	0.000320294	yes	gi|224128073|ref|XP_002320237.1| 56.90 5e-148 94.97 catechol o-methyltransferase related [Populus trichocarpa]
TCONS_00023120	XLOC_022782	26.2414	4.37565	-2.58428	7.58516e-05	0.0259999	yes	gi|356573974|ref|XP_003555129.1| 56.77 3e-78 85.67 PREDICTED: LOB domain-containing protein 41-like [Glycine max]
TCONS_00023235	XLOC_022894	224.365	15.6411	-3.84244	3.1522e-07	0.000387487	yes	gi|357467673|ref|XP_003604121.1| 81.27 0.0 99.34 Beta-amyrin synthase [Medicago truncatula]
TCONS_00023595	XLOC_023247	55.6548	10.1627	-2.45322	0.000147847	0.0430248	yes	gi|357499761|ref|XP_003620169.1| 38.04 1e-19 78.33 Kunitz-type trypsin inhibitor alpha chain [Medicago truncatula]
TCONS_00023632	XLOC_023283	16.566	2.72815	-2.60223	7.2139e-05	0.0252122	yes	gi|225445059|ref|XP_002283473.1| 78.63 0.0 100.00 PREDICTED: glucan endo-1,3-beta-glucosidase 13 [Vitis vinifera]
TCONS_00023759	XLOC_023408	8.38917	71.9994	3.10139	2.32795e-06	0.00178469	yes	gi|225450591|ref|XP_002282175.1| 68.57 3e-145 97.73 PREDICTED: nicotianamine synthase [Vitis vinifera]
TCONS_00023843	XLOC_023490	4.35569	0.359454	-3.59902	7.30944e-05	0.0252981	yes	gi|225435571|ref|XP_002285582.1| 58.38 8e-166 65.03 PREDICTED: beta-glucosidase 12-like [Vitis vinifera]
TCONS_00024172	XLOC_023814	57.835	10.0435	-2.52568	0.000119465	0.0365559	yes	gi|225465417|ref|XP_002264098.1| 34.77 5e-77 98.92 PREDICTED: uncharacterized protein LOC100256767 [Vitis vinifera]
TCONS_00024182	XLOC_023824	7.28027	0.360899	-4.33432	1.19137e-07	0.000193048	yes	gi|225462868|ref|XP_002270647.1| 69.40 0.0 91.57 PREDICTED: ABC transporter G family member 11 [Vitis vinifera]
TCONS_00024506	XLOC_024141	10.5488	1.52423	-2.79093	5.54586e-05	0.0207017	yes	gi|255568665|ref|XP_002525305.1| 63.75 2e-100 67.27 DNA binding protein, putative [Ricinus communis]
TCONS_00025104	XLOC_024730	419.658	62.82	-2.73992	8.74038e-05	0.0289843	yes
TCONS_00025287	XLOC_024911	41.5169	2.70679	-3.93904	4.49235e-09	1.18626e-05	yes	gi|224056160|ref|XP_002298737.1| 45.66 5e-130 98.37 predicted protein [Populus trichocarpa]
TCONS_00026033	XLOC_025637	2.82914	0.116803	-4.59821	0.00010943	0.0345963	yes
TCONS_00026366	XLOC_025968	7.08155	49.716	2.81157	1.55266e-05	0.00784194	yes	gi|363808108|ref|NP_001242219.1| 81.35 1e-125 98.82 uncharacterized protein LOC100777044 precursor [Glycine max]
TCONS_00026473	XLOC_026075	4.14296	0.346028	-3.5817	8.27423e-06	0.00460881	yes	gi|255539116|ref|XP_002510623.1| 62.34 0.0 68.25 prolyl endopeptidase, putative [Ricinus communis]
TCONS_00026474	XLOC_026076	7.44668	0.716839	-3.37688	3.49291e-06	0.00251549	yes	gi|224085976|ref|XP_002307762.1| 69.75 0.0 100.00 predicted protein [Populus trichocarpa]
TCONS_00026966	XLOC_026559	30.891	5.57436	-2.47031	0.00014293	0.0419362	yes	gi|359489477|ref|XP_002267819.2| 64.14 1e-83 50.84 PREDICTED: transcription factor bHLH70-like [Vitis vinifera]
TCONS_00026997	XLOC_026590	16.9943	1.62021	-3.3908	3.05195e-06	0.00226661	yes	gi|225431529|ref|XP_002275260.1| 49.48 7e-73 100.00 PREDICTED: uncharacterized protein LOC100243761 [Vitis vinifera]
TCONS_00026999	XLOC_026592	98.5458	14.1957	-2.79535	4.10234e-05	0.0165246	yes	gi|225429416|ref|XP_002275926.1| 50.47 4e-100 100.00 PREDICTED: zinc finger CCCH domain-containing protein 20 [Vitis vinifera]
TCONS_00027000	XLOC_026593	69.3775	10.3865	-2.73975	3.77371e-05	0.0155523	yes	gi|225429416|ref|XP_002275926.1| 50.47 3e-100 100.00 PREDICTED: zinc finger CCCH domain-containing protein 20 [Vitis vinifera]
TCONS_00027391	XLOC_026975	380.122	40.2427	-3.23967	1.28736e-05	0.00679888	yes	gi|297805048|ref|XP_002870408.1| 65.30 0.0 91.58 ATPAP26/PAP26 [Arabidopsis lyrata subsp. lyrata]
TCONS_00027485	XLOC_027063	60.7864	4.66245	-3.70459	4.04902e-07	0.000481138	yes
TCONS_00027907	XLOC_027470	4.00775	0.234799	-4.0933	3.05155e-05	0.01343	yes	gi|225458637|ref|XP_002282810.1| 52.05 9e-106 63.01 PREDICTED: uncharacterized protein LOC100252216 [Vitis vinifera]
TCONS_00027908	XLOC_027471	6.70949	0.43327	-3.95287	1.81682e-06	0.0015062	yes	gi|225458637|ref|XP_002282810.1| 54.78 3e-78 46.88 PREDICTED: uncharacterized protein LOC100252216 [Vitis vinifera]
TCONS_00027909	XLOC_027472	16.7718	1.1225	-3.90125	1.29072e-07	0.000203099	yes	gi|224084346|ref|XP_002307267.1| 45.73 4e-138 94.21 predicted protein [Populus trichocarpa]
TCONS_00028074	XLOC_027637	3.33471	0.222084	-3.90838	2.59446e-05	0.0117074	yes
TCONS_00028075	XLOC_027638	6.45391	0.718279	-3.16756	2.55736e-05	0.0116135	yes
TCONS_00028076	XLOC_027639	3.31304	0.251358	-3.72034	6.28147e-05	0.0228495	yes
TCONS_00028140	XLOC_027701	18.7456	2.0182	-3.21541	1.77679e-06	0.0015062	yes	gi|15219215|ref|NP_175725.1| 49.70 2e-24 85.41 ethylene-responsive transcription factor 8 [Arabidopsis thaliana]
TCONS_00029188	XLOC_028730	210.342	23.043	-3.19034	1.17506e-06	0.00111704	yes
TCONS_00029193	XLOC_028735	72.3421	9.96792	-2.85947	1.50681e-05	0.00775391	yes
TCONS_00029196	XLOC_028738	63.4721	10.3907	-2.61083	6.52178e-05	0.023366	yes	gi|356517602|ref|XP_003527476.1| 73.32 0.0 98.99 PREDICTED: beta-amylase [Glycine max]
TCONS_00029202	XLOC_028744	51.8878	2.8212	-4.20102	2.95397e-08	6.3821e-05	yes
TCONS_00029220	XLOC_028762	18.5757	2.38837	-2.95932	0.000129784	0.0392086	yes
TCONS_00029230	XLOC_028772	10.0573	0.995281	-3.33699	5.82737e-06	0.00373414	yes	gi|255569774|ref|XP_002525851.1| 61.28 0.0 96.47 UDP-glucuronosyltransferase, putative [Ricinus communis]
TCONS_00029254	XLOC_028796	8.07761	0.609266	-3.72878	1.67188e-06	0.00145366	yes	gi|359478621|ref|XP_002274420.2| 45.51 1e-142 97.16 PREDICTED: UDP-glycosyltransferase 87A2-like [Vitis vinifera]
TCONS_00029259	XLOC_028800	8.11994	0.491244	-4.04696	4.90689e-06	0.00333187	yes	gi|357499761|ref|XP_003620169.1| 34.13 1e-14 77.34 Kunitz-type trypsin inhibitor alpha chain [Medicago truncatula]
TCONS_00029341	XLOC_028880	4.64848	0.417688	-3.47626	3.69686e-05	0.0154137	yes	gi|224078910|ref|XP_002305676.1| 48.26 0.0 81.31 predicted protein, partial [Populus trichocarpa]
TCONS_00031051	XLOC_030581	1.29535	11.0557	3.09338	4.60882e-05	0.0180547	yes	gi|225455238|ref|XP_002272418.1| 57.46 2e-83 95.59 PREDICTED: small heat shock protein, chloroplastic [Vitis vinifera]
TCONS_00031500	XLOC_031029	0.585941	7.2778	3.63467	5.02231e-05	0.0192514	yes	gi|225452566|ref|XP_002280584.1| 57.89 2e-68 100.00 PREDICTED: zinc finger AN1 domain-containing stress-associated protein 12 [Vitis vinifera]
TCONS_00031778	XLOC_031307	0.764217	12.5087	4.0328	1.11943e-07	0.000190028	yes	gi|225458057|ref|XP_002278387.1| 62.64 0.0 92.11 PREDICTED: cytochrome P450 71A1 [Vitis vinifera]
TCONS_00033252	XLOC_032779	0.2203	5.52752	4.64909	6.41682e-05	0.0231061	yes	gi|224092119|ref|XP_002309480.1| 43.90 3e-41 42.25 predicted protein [Populus trichocarpa]
TCONS_00035943	XLOC_035468	0.544613	17.3244	4.99143	1.79818e-06	0.0015062	yes	gi|225425955|ref|XP_002274353.1| 76.71 5e-17 93.51 PREDICTED: defensin-like protein [Vitis vinifera]
TCONS_00036734	XLOC_036259	0.353073	9.42652	4.73869	0.000121006	0.036869	yes	gi|358249224|ref|NP_001240269.1| 77.27 2e-74 46.48 uncharacterized protein LOC100804982 [Glycine max]
TCONS_00036839	XLOC_036364	0.64706	37.4848	5.85626	9.93624e-05	0.0321315	yes
TCONS_00037156	XLOC_036680	0.708437	130.507	7.52527	0	0	yes	gi|225442131|ref|XP_002274457.1| 48.79 7e-65 98.56 PREDICTED: auxin-binding protein ABP19a-like [Vitis vinifera]
TCONS_00037196	XLOC_036720	0.890453	20.7634	4.54336	6.58594e-06	0.00394587	yes	gi|225429396|ref|XP_002275217.1| 61.90 6e-30 75.00 PREDICTED: uncharacterized protein LOC100256037 [Vitis vinifera]
TCONS_00037485	XLOC_037005	71.978	6.0364	-3.5758	1.67401e-07	0.000243575	yes
TCONS_00037508	XLOC_037028	60.016	5.08843	-3.56005	1.9498e-06	0.00159787	yes
TCONS_00037725	XLOC_037243	0.0573746	4.25377	6.21219	3.49658e-05	0.014815	yes	gi|224143233|ref|XP_002324888.1| 78.27 0.0 98.14 predicted protein [Populus trichocarpa]
TCONS_00037898	XLOC_037415	0.123749	3.99059	5.01112	1.0864e-05	0.00582384	yes	gi|224130624|ref|XP_002320887.1| 65.40 0.0 98.32 cytochrome P450 [Populus trichocarpa]
TCONS_00037941	XLOC_037458	0.666359	6.42255	3.26878	2.96062e-05	0.0131108	yes	gi|359489784|ref|XP_002273475.2| 53.63 6e-180 76.32 PREDICTED: O-glucosyltransferase rumi [Vitis vinifera]
TCONS_00037976	XLOC_037492	0.299827	4.17045	3.798	4.38851e-05	0.0173827	yes	gi|359491754|ref|XP_002266530.2| 57.87 0.0 98.93 PREDICTED: uncharacterized protein LOC100244916 [Vitis vinifera]
TCONS_00038581	XLOC_038089	1.41209	31.9029	4.49778	2.36462e-09	6.74361e-06	yes
TCONS_00038767	XLOC_038274	0.416075	5.02144	3.59319	2.52362e-05	0.0115338	yes	gi|225454761|ref|XP_002272528.1| 61.10 1e-168 80.24 PREDICTED: G-type lectin S-receptor-like serine/threonine-protein kinase At1g34300-like [Vitis vinifera]
TCONS_00038893	XLOC_038396	7.66577	57.3183	2.90249	1.88468e-05	0.00920358	yes	gi|224142137|ref|XP_002324415.1| 57.89 1e-11 68.67 predicted protein [Populus trichocarpa]
TCONS_00038897	XLOC_038400	0.683052	7.84211	3.52117	7.93554e-05	0.0267354	yes	gi|359490751|ref|XP_003634155.1| 61.90 4e-72 100.00 PREDICTED: protein NDR1 [Vitis vinifera]
TCONS_00039171	XLOC_038670	2.0087	20.1617	3.32728	3.82797e-06	0.00267572	yes	gi|358249224|ref|NP_001240269.1| 82.33 5e-167 93.66 uncharacterized protein LOC100804982 [Glycine max]
TCONS_00039270	XLOC_038769	0.757469	21.9195	4.85489	5.86126e-06	0.00373414	yes	gi|255571994|ref|XP_002526938.1| 66.10 2e-47 65.56 hypothetical protein RCOM_0530890 [Ricinus communis]
TCONS_00039276	XLOC_038774	40.9835	6.3948	-2.68007	3.90891e-05	0.0160169	yes	gi|224106846|ref|XP_002314304.1| 61.97 4e-126 92.78 predicted protein [Populus trichocarpa]
TCONS_00039454	XLOC_038951	0.391092	13.8337	5.14454	0.000146731	0.042875	yes	gi|224082406|ref|XP_002306682.1| 74.12 1e-61 35.71 predicted protein [Populus trichocarpa]
TCONS_00039553	XLOC_039045	0.555114	12.224	4.46079	3.61333e-08	7.57705e-05	yes	gi|255552796|ref|XP_002517441.1| 62.34 0.0 87.38 ATP binding protein, putative [Ricinus communis]
TCONS_00039576	XLOC_039068	10.7281	104.967	3.29047	1.13868e-06	0.00109709	yes	gi|255550848|ref|XP_002516472.1| 72.71 0.0 99.59 Vacuolar-processing enzyme precursor, putative [Ricinus communis]
TCONS_00039615	XLOC_039107	1.40486	24.4532	4.12152	3.4202e-09	9.37885e-06	yes	gi|255569153|ref|XP_002525545.1| 61.90 3e-159 99.70 catalytic, putative [Ricinus communis]
TCONS_00039894	XLOC_039380	0.305374	5.09456	4.06031	5.49109e-06	0.00365886	yes	gi|357508695|ref|XP_003624636.1| 55.46 2e-170 92.18 Exostosin-like protein [Medicago truncatula]
TCONS_00040225	XLOC_039709	3.31281	20.2849	2.61428	0.000131285	0.0394945	yes	gi|224102113|ref|XP_002312551.1| 52.40 6e-56 98.35 early light-inducible protein [Populus trichocarpa]
TCONS_00040918	XLOC_040386	2.32782	17.3264	2.89592	7.3484e-05	0.0253101	yes	gi|351722332|ref|NP_001238264.1| 43.21 3e-37 100.00 uncharacterized protein LOC100306656 [Glycine max]
TCONS_00040919	XLOC_040387	3.85451	32.7721	3.08785	7.89884e-06	0.00450531	yes	gi|357478849|ref|XP_003609710.1| 43.79 2e-38 100.00 Pathogenesis-related protein [Medicago truncatula]
TCONS_00041007	XLOC_040475	0.629792	6.38932	3.34272	7.73547e-06	0.00444771	yes	gi|224144595|ref|XP_002325344.1| 31.36 2e-32 27.72 BED finger-nbs-lrr resistance protein [Populus trichocarpa]
TCONS_00041011	XLOC_040479	1.15845	10.4572	3.17422	6.21363e-06	0.00378644	yes	gi|224144595|ref|XP_002325344.1| 30.69 2e-33 29.68 BED finger-nbs-lrr resistance protein [Populus trichocarpa]
TCONS_00041097	XLOC_040565	0.54927	45.1153	6.35996	2.24265e-12	1.59894e-08	yes	gi|255562114|ref|XP_002522065.1| 73.79 6e-68 86.34 STS14 protein precursor, putative [Ricinus communis]
TCONS_00041098	XLOC_040566	0.853556	82.9438	6.60251	1.9984e-15	2.37467e-11	yes	gi|356554880|ref|XP_003545770.1| 68.24 3e-65 87.20 PREDICTED: basic form of pathogenesis-related protein 1-like [Glycine max]
TCONS_00041337	XLOC_040800	0.946469	20.7249	4.45267	5.45986e-08	9.98132e-05	yes	gi|255575594|ref|XP_002528697.1| 46.31 4e-42 56.97 WRKY transcription factor, putative [Ricinus communis]
TCONS_00042157	XLOC_041608	3.09706	18.9401	2.61247	7.28289e-05	0.0252981	yes	gi|225456647|ref|XP_002270812.1| 66.44 0.0 99.15 PREDICTED: probable peptide/nitrate transporter At5g62680 [Vitis vinifera]
TCONS_00042159	XLOC_041610	1.7044	10.6621	2.64515	0.000109665	0.0345963	yes	gi|225456647|ref|XP_002270812.1| 65.70 0.0 100.00 PREDICTED: probable peptide/nitrate transporter At5g62680 [Vitis vinifera]
TCONS_00042578	XLOC_042019	0.533161	7.8215	3.8748	7.61471e-06	0.00444127	yes	gi|359472782|ref|XP_002275462.2| 74.55 6e-101 34.60 PREDICTED: vacuolar-sorting receptor 7-like [Vitis vinifera]
TCONS_00043136	XLOC_042570	1.02174	8.28213	3.01898	5.08974e-05	0.0194055	yes	gi|255563200|ref|XP_002522603.1| 46.20 1e-99 93.13 Leucoanthocyanidin dioxygenase, putative [Ricinus communis]
TCONS_00043193	XLOC_042624	0.188054	2.42647	3.68964	0.000114788	0.035895	yes	gi|356550656|ref|XP_003543701.1| 77.86 0.0 98.35 PREDICTED: metal transporter Nramp6-like [Glycine max]
TCONS_00043707	XLOC_043131	0.565813	4.67651	3.04703	0.000139613	0.0416485	yes	gi|255578041|ref|XP_002529891.1| 61.58 0.0 98.09 Reticuline oxidase precursor, putative [Ricinus communis]
TCONS_00044896	XLOC_044309	0.80947	5368.99	12.6954	0	0	yes
TCONS_00044979	XLOC_044392	46.0527	2.85417	-4.01214	5.07075e-06	0.00341066	yes
TCONS_00045037	XLOC_044449	0.176454	2.86155	4.01943	6.19321e-06	0.00378644	yes	gi|224122320|ref|XP_002330594.1| 32.08 8e-97 92.98 cc-nbs-lrr resistance protein [Populus trichocarpa]
TCONS_00058187	XLOC_057599	0.706917	3446.23	12.2512	0	0	yes
TCONS_00058415	XLOC_057827	2.01295	23.3813	3.53797	2.12326e-06	0.00172025	yes	gi|255575594|ref|XP_002528697.1| 39.26 4e-43 72.42 WRKY transcription factor, putative [Ricinus communis]
TCONS_00058549	XLOC_057961	82.3361	479.844	2.54297	9.94677e-05	0.0321315	yes
TCONS_00059105	XLOC_058514	7.21847	0.549819	-3.71466	3.1064e-05	0.0135875	yes
TCONS_00059545	XLOC_058954	2.38965	16.5284	2.79007	0.000119198	0.0365559	yes	gi|115465785|ref|NP_001056492.1| 79.07 3e-96 59.72 Os05g0591900 [Oryza sativa Japonica Group]
TCONS_00059546	XLOC_058955	1.10911	9.94323	3.16431	0.000175837	0.0487809	yes	gi|115465785|ref|NP_001056492.1| 81.73 2e-123 72.22 Os05g0591900 [Oryza sativa Japonica Group]
TCONS_00060246	XLOC_059652	3.60684	0.193499	-4.22034	0.000107326	0.0343141	yes	gi|225442092|ref|XP_002272769.1| 54.18 6e-91 41.12 PREDICTED: subtilisin-like protease isoform 1 [Vitis vinifera]
TCONS_00060256	XLOC_059662	17.9841	0.577723	-4.9602	6.16466e-08	0.00010988	yes
TCONS_00060345	XLOC_059751	75.1509	6.34495	-3.56611	1.96674e-07	0.000274946	yes
TCONS_00060346	XLOC_059752	30.5096	3.80805	-3.00214	2.01083e-05	0.0097528	yes
TCONS_00060613	XLOC_060019	6.26413	0.300887	-4.37982	0.000112802	0.0354294	yes	gi|224108470|ref|XP_002314859.1| 52.08 1e-08 37.80 predicted protein [Populus trichocarpa]
TCONS_00060836	XLOC_060240	120.682	18.6277	-2.6957	3.31556e-05	0.0142404	yes	gi|357148706|ref|XP_003574865.1| 97.57 5e-139 60.41 PREDICTED: polyubiquitin-like [Brachypodium distachyon]
TCONS_00060865	XLOC_060269	61.8445	0.383535	-7.33314	5.63298e-11	2.51009e-07	yes
TCONS_00060890	XLOC_060294	13.71	0.501047	-4.77414	2.32193e-05	0.0109634	yes
TCONS_00060918	XLOC_060322	52.5332	8.55749	-2.61797	8.69875e-05	0.0289811	yes	gi|224102463|ref|XP_002312687.1| 78.95 1e-36 65.52 predicted protein [Populus trichocarpa]
TCONS_00060975	XLOC_060378	5.26147	97.0446	4.20511	7.45917e-10	2.31225e-06	yes	gi|357446161|ref|XP_003593358.1| 73.97 8e-72 89.51 Pathogenesis-related protein 1a [Medicago truncatula]
TCONS_00061206	XLOC_060608	5.89834	0.185511	-4.99073	1.05463e-05	0.00569636	yes
TCONS_00061268	XLOC_060670	11.1037	1.8802	-2.56209	0.000175389	0.0487809	yes	gi|115470679|ref|NP_001058938.1| 50.00 2e-56 93.97 Os07g0160300 [Oryza sativa Japonica Group]
TCONS_00061597	XLOC_060996	6.85045	0.420529	-4.02592	7.83097e-05	0.0267141	yes	gi|224125368|ref|XP_002329788.1| 34.57 9e-14 64.29 predicted protein [Populus trichocarpa]
TCONS_00061737	XLOC_061135	31.0303	1.75542	-4.14379	5.22742e-09	1.24233e-05	yes	gi|255582834|ref|XP_002532190.1| 31.23 2e-23 87.13 ricin-agglutinin family protein [Ricinus communis]
TCONS_00061915	XLOC_061310	54.658	6.82535	-3.00146	5.79459e-06	0.00373414	yes	gi|224072999|ref|XP_002303948.1| 48.33 3e-101 88.15 predicted protein [Populus trichocarpa]
TCONS_00061924	XLOC_061319	13.2279	127.233	3.26582	8.30818e-07	0.000855717	yes	gi|224059254|ref|XP_002299791.1| 60.06 5e-130 99.70 predicted protein [Populus trichocarpa]
TCONS_00061944	XLOC_061339	4.92638	0.553662	-3.15345	0.000166832	0.0469217	yes	gi|224113825|ref|XP_002316585.1| 30.40 9e-10 13.31 predicted protein [Populus trichocarpa]
TCONS_00062167	XLOC_061558	38.1465	5.35283	-2.83318	1.56186e-05	0.00784194	yes	gi|224106846|ref|XP_002314304.1| 75.40 3e-103 64.26 predicted protein [Populus trichocarpa]
TCONS_00062570	XLOC_061955	5.68834	0.498323	-3.51285	6.80848e-05	0.0240309	yes
TCONS_00063495	XLOC_062865	13.8319	1.20521	-3.52065	6.68075e-05	0.0237081	yes
TCONS_00063508	XLOC_062878	12.266	1.15007	-3.41488	8.9816e-07	0.00088939	yes	gi|225464346|ref|XP_002272090.1| 63.91 0.0 92.34 PREDICTED: probable sarcosine oxidase-like [Vitis vinifera]
TCONS_00063939	XLOC_063303	2.86731	0.26561	-3.43232	0.000177213	0.0489719	yes	gi|114329685|ref|YP_740506.1| 95.28 7e-141 99.57 cytochrome b6 (chloroplast) [Citrus sinensis]
TCONS_00064260	XLOC_063620	74.144	2.82654	-4.71322	9.22715e-11	3.86981e-07	yes
TCONS_00065687	XLOC_065037	33.5813	2.37727	-3.82028	5.45254e-07	0.000600335	yes
TCONS_00065694	XLOC_065044	22.5486	1.73142	-3.70302	2.52829e-06	0.00191765	yes
TCONS_00066038	XLOC_065383	11.807	0.896593	-3.71904	6.94564e-07	0.00072824	yes	gi|224084346|ref|XP_002307267.1| 47.62 1e-112 77.25 predicted protein [Populus trichocarpa]
TCONS_00066040	XLOC_065385	10.8499	0.761454	-3.83278	1.23318e-06	0.00114184	yes	gi|224084346|ref|XP_002307267.1| 45.73 7e-139 94.21 predicted protein [Populus trichocarpa]
TCONS_00066076	XLOC_065420	5.19377	0.626777	-3.05076	9.01261e-05	0.0294758	yes	gi|359496214|ref|XP_002263717.2| 49.66 3e-178 93.63 PREDICTED: (3S,6E)-nerolidol synthase 1, chloroplastic-like [Vitis vinifera]
TCONS_00066365	XLOC_065706	6.39377	0.215737	-4.88932	3.51169e-05	0.014815	yes
TCONS_00067860	XLOC_067196	5.98164	111.242	4.21701	2.14527e-05	0.0102652	yes
TCONS_00070244	XLOC_069580	0.724289	2017.09	11.4434	2.09344e-09	6.21901e-06	yes
TCONS_00074712	XLOC_074048	0.847689	307.151	8.5012	3.71732e-07	0.00044921	yes
