# Supplementary material for: Transcriptome Analysis of Beta macrocarpa and Identification of Differentially Expressed Transcripts in Response to Beet Necrotic Yellow Vein Virus Infection
Source: PLoS One. 2015 Jul 21;10(7):e0132277. doi: 10.1371/journal.pone.0132277 (PMC4719419; doi:10.1371/journal.pone.0132277)
Supplement: S3 File — (XLSX) [file pone.0132277.s003.xlsx]

## Sheet: Sheet1
ID	SSR nr.	SSR type	SSR	size	start	end
Unigene000636	1	p2	(CT)8	16	10	25
Unigene000647	1	p2	(CT)10	20	555	574
Unigene000779	1	p2	(TG)8	16	195	210
Unigene000959	1	p2	(TC)8	16	101	116
Unigene000993	1	p2	(TC)8	16	72	87
Unigene001034	1	p2	(TA)11	22	318	339
Unigene001035	1	p2	(TA)11	22	355	376
Unigene001107	1	p2	(GA)10	20	201	220
Unigene001647	1	p2	(GA)8	16	446	461
Unigene001781	1	p2	(GA)11	22	1	22
Unigene001842	2	p2	(AG)8	16	1543	1558
Unigene001985	1	p2	(CT)8	16	237	252
Unigene002188	1	p2	(CA)8	16	7	22
Unigene002289	1	p2	(TA)8	16	1900	1915
Unigene002467	1	p2	(GA)10	20	588	607
Unigene002468	1	p2	(GA)10	20	585	604
Unigene002781	1	p2	(GA)8	16	163	178
Unigene003151	1	p2	(TC)9	18	219	236
Unigene003196	1	p2	(TC)8	16	864	879
Unigene003205	1	p2	(AG)8	16	773	788
Unigene003215	1	p2	(GA)11	22	1786	1807
Unigene003298	1	p2	(GA)8	16	1606	1621
Unigene003315	2	p2	(TA)11	22	1003	1024
Unigene003340	1	p2	(GA)8	16	89	104
Unigene003472	1	p2	(TC)11	22	1	22
Unigene003581	1	p2	(GA)11	22	145	166
Unigene003689	1	p2	(AG)9	18	387	404
Unigene003707	1	p2	(TC)8	16	2274	2289
Unigene003717	1	p2	(AT)8	16	265	280
Unigene003718	1	p2	(AT)8	16	1039	1054
Unigene003865	1	p2	(TA)9	18	1183	1200
Unigene003869	1	p2	(CA)8	16	176	191
Unigene003980	3	p2	(GA)8	16	2323	2338
Unigene004016	1	p2	(CT)11	22	249	270
Unigene004134	1	p2	(GA)8	16	155	170
Unigene004140	1	p2	(AT)8	16	85	100
Unigene004195	2	p2	(TC)9	18	1880	1897
Unigene004316	1	p2	(AG)8	16	235	250
Unigene004320	1	p2	(AT)10	20	212	231
Unigene004403	2	p2	(GA)9	18	1906	1923
Unigene004449	2	p2	(AT)8	16	1063	1078
Unigene004524	3	p2	(TA)11	22	2509	2530
Unigene004527	1	p2	(AG)11	22	1392	1413
Unigene004662	1	p2	(TA)10	20	141	160
Unigene004723	1	p2	(CT)8	16	266	281
Unigene004726	1	p2	(CT)8	16	18	33
Unigene004799	1	p2	(TC)8	16	78	93
Unigene004925	3	p2	(GA)9	18	2633	2650
Unigene004943	1	p2	(GT)9	18	581	598
Unigene004992	1	p2	(GA)9	18	279	296
Unigene005026	1	p2	(TC)8	16	140	155
Unigene005065	1	p2	(AG)8	16	1	16
Unigene005066	1	p2	(AG)8	16	1	16
Unigene005099	1	p2	(AG)8	16	1521	1536
Unigene005167	1	p2	(AG)11	22	1073	1094
Unigene005183	1	p2	(TC)8	16	81	96
Unigene005297	1	p2	(TC)8	16	78	93
Unigene005365	1	p2	(CT)8	16	133	148
Unigene005522	1	p2	(GA)8	16	844	859
Unigene005522	2	p2	(GA)8	16	969	984
Unigene005522	3	p2	(GA)8	16	1093	1108
Unigene005568	1	p2	(GT)8	16	308	323
Unigene005617	2	p2	(AG)9	18	886	903
Unigene005679	2	p2	(GA)9	18	1360	1377
Unigene005679	4	p2	(AG)8	16	1597	1612
Unigene005730	1	p2	(GA)10	20	70	89
Unigene005791	1	p2	(GA)8	16	1623	1638
Unigene005887	1	p2	(CT)8	16	1837	1852
Unigene005969	1	p2	(AT)9	18	108	125
Unigene005974	1	p2	(AT)9	18	108	125
Unigene005975	1	p2	(AT)9	18	108	125
Unigene005980	1	p2	(AG)10	20	1669	1688
Unigene006008	1	p2	(AG)8	16	1	16
Unigene006037	1	p2	(AG)8	16	1725	1740
Unigene006444	1	p2	(GA)10	20	3	22
Unigene006570	1	p2	(AG)10	20	1	20
Unigene006626	1	p2	(TC)10	20	1	20
Unigene006630	1	p2	(TC)10	20	1	20
Unigene006694	2	p2	(GA)8	16	1912	1927
Unigene006695	2	p2	(GA)8	16	1586	1601
Unigene006696	2	p2	(GA)8	16	1529	1544
Unigene006740	1	p2	(AG)8	16	2085	2100
Unigene006902	1	p2	(TA)8	16	67	82
Unigene006912	1	p2	(GA)10	20	3144	3163
Unigene006913	1	p2	(GA)10	20	3042	3061
Unigene006914	1	p2	(GA)10	20	2806	2825
Unigene006915	1	p2	(GA)10	20	2908	2927
Unigene006942	1	p2	(AT)8	16	195	210
Unigene006970	1	p2	(AG)8	16	1306	1321
Unigene006973	1	p2	(AG)8	16	1306	1321
Unigene007020	1	p2	(GA)8	16	2917	2932
Unigene007021	1	p2	(GA)8	16	3279	3294
Unigene007022	1	p2	(GA)8	16	3116	3131
Unigene007023	1	p2	(GA)8	16	3080	3095
Unigene007028	1	p2	(GA)11	22	1842	1863
Unigene007029	1	p2	(GA)11	22	1863	1884
Unigene007154	1	p2	(GA)10	20	3043	3062
Unigene007198	1	p2	(CT)8	16	158	173
Unigene007258	1	p2	(CT)9	18	183	200
Unigene007369	2	p2	(TA)8	16	1920	1935
Unigene007480	1	p2	(TC)8	16	86	101
Unigene007511	2	p2	(GA)8	16	1449	1464
Unigene007534	1	p2	(GA)10	20	4	23
Unigene007693	1	p2	(GA)10	20	3	22
Unigene007783	2	p2	(GA)8	16	1839	1854
Unigene007899	1	p2	(TC)10	20	1844	1863
Unigene007902	2	p2	(TC)10	20	3928	3947
Unigene008001	1	p2	(TC)11	22	217	238
Unigene008002	1	p2	(TC)11	22	217	238
Unigene008036	1	p2	(GA)9	18	226	243
Unigene008297	1	p2	(CT)9	18	1	18
Unigene008374	1	p2	(TA)8	16	70	85
Unigene008432	1	p2	(TC)10	20	104	123
Unigene008688	1	p2	(AT)8	16	18	33
Unigene008710	1	p2	(TC)10	20	1	20
Unigene008711	1	p2	(TC)10	20	1	20
Unigene008821	1	p2	(AT)11	22	1	22
Unigene008823	1	p2	(AT)11	22	1	22
Unigene008905	1	p2	(TC)10	20	1	20
Unigene008963	1	p2	(AG)8	16	3640	3655
Unigene008969	1	p2	(CT)8	16	62	77
Unigene009047	1	p2	(CT)8	16	9	24
Unigene009082	1	p2	(TC)10	20	3287	3306
Unigene009237	1	p2	(TC)9	18	5	22
Unigene009361	1	p2	(TC)10	20	1	20
Unigene009362	1	p2	(CT)10	20	2097	2116
Unigene009367	1	p2	(CT)10	20	2203	2222
Unigene009371	1	p2	(CT)10	20	1753	1772
Unigene009396	1	p2	(GA)12	24	1	24
Unigene009398	1	p2	(CT)8	16	2984	2999
Unigene009399	1	p2	(CT)8	16	2984	2999
Unigene009514	1	p2	(GA)8	16	1398	1413
Unigene009517	1	p2	(GA)8	16	1124	1139
Unigene009529	2	p2	(GA)9	18	2908	2925
Unigene009566	1	p2	(GA)8	16	2431	2446
Unigene009734	1	p2	(GA)8	16	1866	1881
Unigene009796	1	p2	(TC)9	18	54	71
Unigene009818	1	p2	(GA)9	18	1	18
Unigene009821	1	p2	(GA)9	18	1	18
Unigene009826	1	p2	(GA)9	18	1	18
Unigene009859	1	p2	(AG)8	16	2582	2597
Unigene009882	1	p2	(TC)8	16	85	100
Unigene009883	1	p2	(TC)8	16	85	100
Unigene010116	2	p2	(TG)9	18	2624	2641
Unigene010315	1	p2	(CT)8	16	122	137
Unigene010316	1	p2	(CT)8	16	122	137
Unigene010434	1	p2	(CT)9	18	120	137
Unigene010448	2	p2	(GA)8	16	382	397
Unigene010600	1	p2	(AT)8	16	1072	1087
Unigene010657	1	p2	(CT)10	20	2116	2135
Unigene010658	1	p2	(CT)10	20	1	20
Unigene011144	1	p2	(TC)8	16	134	149
Unigene011146	1	p2	(TC)8	16	134	149
Unigene011147	1	p2	(TC)8	16	134	149
Unigene011149	1	p2	(TC)8	16	134	149
Unigene011150	1	p2	(TC)8	16	134	149
Unigene011376	2	p2	(GA)8	16	5461	5476
Unigene011379	1	p2	(GA)9	18	148	165
Unigene011481	1	p2	(AG)10	20	778	797
Unigene011535	1	p2	(CT)8	16	81	96
Unigene011538	1	p2	(GA)8	16	1199	1214
Unigene011541	1	p2	(AT)8	16	4290	4305
Unigene012083	1	p2	(TC)10	20	2	21
Unigene012085	1	p2	(TC)10	20	2	21
Unigene012088	1	p2	(TC)10	20	2	21
Unigene012189	1	p2	(GA)8	16	424	439
Unigene012210	1	p2	(CT)8	16	92	107
Unigene012226	1	p2	(AT)8	16	27	42
Unigene012238	1	p2	(GA)9	18	132	149
Unigene012288	1	p2	(AT)9	18	1248	1265
Unigene012335	1	p2	(AC)8	16	236	251
Unigene013733	1	p2	(AT)11	22	1	22
Unigene013759	1	p2	(GA)9	18	1159	1176
Unigene013759	3	p2	(AG)8	16	1396	1411
Unigene013811	1	p2	(CT)10	20	1	20
Unigene013923	1	p2	(TC)8	16	604	619
Unigene014015	1	p2	(TC)8	16	14	29
Unigene014172	1	p2	(TG)10	20	104	123
Unigene014825	2	p2	(AG)9	18	599	616
Unigene015060	2	p2	(AT)8	16	537	552
Unigene015090	2	p2	(AT)8	16	503	518
Unigene015483	1	p2	(TA)8	16	317	332
Unigene015546	1	p2	(CT)10	20	1	20
Unigene015622	1	p2	(TG)8	16	1243	1258
Unigene015682	1	p2	(AG)11	22	1104	1125
Unigene015831	1	p2	(CT)10	20	1	20
Unigene015947	1	p2	(GA)8	16	341	356
Unigene016283	1	p2	(GA)9	18	498	515
Unigene016351	1	p2	(CT)8	16	59	74
Unigene016639	1	p2	(TA)8	16	233	248
Unigene016859	2	p2	(GA)8	16	2719	2734
Unigene017018	1	p2	(TC)10	20	1453	1472
Unigene017287	1	p2	(CT)9	18	43	60
Unigene017432	1	p2	(TC)8	16	40	55
Unigene017445	1	p2	(TC)8	16	1025	1040
Unigene017464	1	p2	(GT)9	18	625	642
Unigene017562	1	p2	(CT)8	16	117	132
Unigene017575	1	p2	(TA)8	16	380	395
Unigene017642	1	p2	(AG)11	22	1	22
Unigene017696	1	p2	(CT)8	16	40	55
Unigene017775	1	p2	(AG)8	16	1177	1192
Unigene017995	1	p2	(TA)9	18	1496	1513
Unigene018050	2	p2	(TG)8	16	784	799
Unigene018068	2	p2	(TC)8	16	753	768
Unigene018141	1	p2	(TC)10	20	1	20
Unigene018159	1	p2	(TC)8	16	1853	1868
Unigene018214	1	p2	(AT)8	16	1310	1325
Unigene018302	1	p2	(TC)8	16	59	74
Unigene018303	4	p2	(TA)10	20	1338	1357
Unigene018509	1	p2	(CT)10	20	68	87
Unigene018553	1	p2	(AG)8	16	113	128
Unigene018798	1	p2	(GA)8	16	857	872
Unigene018852	1	p2	(AG)10	20	1330	1349
Unigene018901	1	p2	(GA)10	20	588	607
Unigene018972	1	p2	(TA)8	16	7	22
Unigene019053	2	p2	(GA)8	16	247	262
Unigene019257	1	p2	(AG)8	16	2015	2030
Unigene019327	1	p2	(AT)8	16	794	809
Unigene019490	1	p2	(AT)8	16	9	24
Unigene019583	1	p2	(GA)8	16	2042	2057
Unigene019603	2	p2	(AG)8	16	1114	1129
Unigene019671	2	p2	(AG)8	16	782	797
Unigene019787	1	p2	(GA)10	20	1024	1043
Unigene020004	2	p2	(AG)8	16	2417	2432
Unigene020166	1	p2	(GA)8	16	826	841
Unigene020210	1	p2	(GT)9	18	1184	1201
Unigene020283	2	p2	(GA)10	20	943	962
Unigene020454	1	p2	(CT)8	16	22	37
Unigene020499	1	p2	(GA)10	20	541	560
Unigene020517	1	p2	(TC)10	20	620	639
Unigene020583	1	p2	(AG)10	20	1958	1977
Unigene020630	1	p2	(TC)10	20	26	45
Unigene020648	1	p2	(GA)8	16	1588	1603
Unigene020711	1	p2	(GA)8	16	223	238
Unigene020746	1	p2	(GA)8	16	1673	1688
Unigene020765	1	p2	(GA)9	18	1513	1530
Unigene020791	1	p2	(TC)8	16	117	132
Unigene020792	1	p2	(TC)8	16	137	152
Unigene020871	1	p2	(AG)10	20	2	21
Unigene021095	1	p2	(AT)8	16	58	73
Unigene021148	1	p2	(GA)8	16	115	130
Unigene021224	1	p2	(AT)12	24	1	24
Unigene021274	1	p2	(CT)8	16	275	290
Unigene021297	1	p2	(CT)12	24	1	24
Unigene021302	1	p2	(CT)8	16	120	135
Unigene021337	1	p2	(TC)8	16	69	84
Unigene021504	1	p2	(AG)11	22	1979	2000
Unigene021561	1	p2	(AC)9	18	95	112
Unigene021575	1	p2	(CT)10	20	10	29
Unigene021657	1	p2	(CT)8	16	198	213
Unigene021828	1	p2	(CT)8	16	137	152
Unigene021834	1	p2	(TC)9	18	249	266
Unigene021853	1	p2	(GA)8	16	2696	2711
Unigene021858	1	p2	(TA)9	18	1781	1798
Unigene021980	1	p2	(AG)11	22	1514	1535
Unigene022119	1	p2	(TA)8	16	77	92
Unigene022152	1	p2	(GA)9	18	188	205
Unigene022253	5	p2	(GA)8	16	4060	4075
Unigene022298	1	p2	(AG)11	22	1741	1762
Unigene022455	1	p2	(TC)8	16	125	140
Unigene022692	1	p2	(TC)8	16	1125	1140
Unigene022693	1	p2	(TC)8	16	142	157
Unigene022728	1	p2	(AG)9	18	294	311
Unigene022761	2	p2	(TC)11	22	200	221
Unigene022768	1	p2	(GA)8	16	1483	1498
Unigene022769	1	p2	(GA)8	16	890	905
Unigene022862	1	p2	(GA)8	16	500	515
Unigene022881	1	p2	(GA)8	16	2217	2232
Unigene023016	1	p2	(TC)8	16	116	131
Unigene023074	1	p2	(AG)10	20	1843	1862
Unigene023090	1	p2	(TC)8	16	49	64
Unigene023130	1	p2	(GA)8	16	1362	1377
Unigene023206	1	p2	(CT)8	16	1695	1710
Unigene023287	1	p2	(TC)8	16	104	119
Unigene023344	1	p2	(GA)8	16	3	18
Unigene023361	1	p2	(AG)11	22	468	489
Unigene023495	1	p2	(AT)8	16	1492	1507
Unigene023554	1	p2	(CT)8	16	157	172
Unigene023614	1	p2	(TC)8	16	372	387
Unigene023629	1	p2	(TC)9	18	151	168
Unigene023892	1	p2	(GA)9	18	3077	3094
Unigene023908	1	p2	(GA)9	18	54	71
Unigene023918	1	p2	(TC)10	20	1	20
Unigene023965	1	p2	(AG)8	16	3573	3588
Unigene023977	2	p2	(GA)10	20	2409	2428
Unigene024092	1	p2	(TC)10	20	1	20
Unigene024143	1	p2	(TA)8	16	94	109
Unigene024177	1	p2	(CT)9	18	86	103
Unigene024231	1	p2	(TC)10	20	117	136
Unigene024277	1	p2	(TC)8	16	86	101
Unigene024279	1	p2	(AG)8	16	1442	1457
Unigene024325	1	p2	(GA)8	16	1106	1121
Unigene024340	1	p2	(TC)8	16	72	87
Unigene024414	3	p2	(GA)9	18	3296	3313
Unigene024456	1	p2	(GA)11	22	1	22
Unigene024576	2	p2	(GA)8	16	1816	1831
Unigene024591	1	p2	(AT)8	16	433	448
Unigene024677	1	p2	(AG)8	16	2479	2494
Unigene024679	1	p2	(AG)8	16	2565	2580
Unigene024728	2	p2	(AT)8	16	1084	1099
Unigene024764	1	p2	(AT)11	22	1	22
Unigene024772	2	p2	(AG)10	20	2384	2403
Unigene024775	2	p2	(AG)10	20	2332	2351
Unigene024796	1	p2	(GA)8	16	2650	2665
Unigene024805	1	p2	(TC)10	20	1	20
Unigene024874	1	p2	(TC)8	16	101	116
Unigene025004	1	p2	(CT)11	22	43	64
Unigene025041	1	p2	(GA)8	16	1997	2012
Unigene025117	1	p2	(TC)10	20	1	20
Unigene025168	1	p2	(AG)9	18	2046	2063
Unigene025277	1	p2	(TC)9	18	142	159
Unigene025399	1	p2	(AG)10	20	2951	2970
Unigene025535	1	p2	(TC)8	16	92	107
Unigene025589	1	p2	(TC)11	22	109	130
Unigene025645	1	p2	(GA)8	16	2265	2280
Unigene025646	1	p2	(GA)8	16	2238	2253
Unigene025895	2	p2	(TC)8	16	516	531
Unigene025985	1	p2	(AG)9	18	2976	2993
Unigene026133	2	p2	(AG)9	18	3592	3609
Unigene026222	1	p2	(TA)8	16	2132	2147
Unigene026377	2	p2	(CT)12	24	411	434
Unigene026378	1	p2	(CT)12	24	670	693
Unigene026489	1	p2	(GA)11	22	1	22
Unigene026491	1	p2	(AG)8	16	3672	3687
Unigene026793	1	p2	(AG)8	16	3157	3172
Unigene026828	1	p2	(AT)10	20	2	21
Unigene026832	1	p2	(TA)8	16	5	20
Unigene026833	1	p2	(TA)8	16	5	20
Unigene026856	1	p2	(AT)11	22	369	390
Unigene026928	1	p2	(GA)8	16	2484	2499
Unigene026937	1	p2	(GA)8	16	1454	1469
Unigene026939	1	p2	(GA)8	16	2033	2048
Unigene026966	1	p2	(CT)10	20	2140	2159
Unigene027042	1	p2	(CT)10	20	1	20
Unigene027057	1	p2	(GA)8	16	3525	3540
Unigene027089	1	p2	(CT)11	22	1	22
Unigene027182	1	p2	(AT)11	22	3110	3131
Unigene027629	2	p2	(TA)9	18	665	682
Unigene027677	1	p2	(CT)9	18	724	741
Unigene027679	1	p2	(CT)9	18	682	699
Unigene027680	1	p2	(CT)9	18	600	617
Unigene027682	1	p2	(CT)9	18	1644	1661
Unigene027683	1	p2	(CT)9	18	522	539
Unigene027689	1	p2	(CT)9	18	1644	1661
Unigene027690	1	p2	(CT)9	18	1644	1661
Unigene027760	1	p2	(GA)11	22	2256	2277
Unigene027821	1	p2	(AT)11	22	60	81
Unigene027835	2	p2	(GA)8	16	5217	5232
Unigene027836	2	p2	(GA)8	16	5403	5418
Unigene027942	1	p2	(CT)10	20	183	202
Unigene027975	1	p2	(CT)10	20	1	20
Unigene028209	1	p2	(GA)9	18	1433	1450
Unigene028512	2	p2	(GA)8	16	899	914
Unigene028514	1	p2	(GA)8	16	789	804
Unigene028516	1	p2	(GA)8	16	1913	1928
Unigene028557	1	p2	(TA)8	16	7714	7729
Unigene028827	1	p2	(AC)9	18	486	503
Unigene028828	1	p2	(TG)8	16	457	472
Unigene028845	1	p2	(CT)8	16	6	21
Unigene028878	1	p2	(CT)8	16	35	50
Unigene029151	1	p2	(TA)10	20	1	20
Unigene029219	2	p2	(GA)11	22	895	916
Unigene029244	1	p2	(CT)8	16	6	21
Unigene029426	1	p2	(GT)9	18	212	229
Unigene029521	1	p2	(CT)8	16	5	20
Unigene030005	1	p2	(CT)8	16	298	313
Unigene030202	1	p2	(AT)11	22	322	343
Unigene030362	1	p2	(AG)8	16	284	299
Unigene030707	1	p2	(AG)8	16	1452	1467
Unigene031000	1	p2	(TC)9	18	843	860
Unigene031752	1	p2	(GA)8	16	1	16
Unigene031951	1	p2	(AT)9	18	286	303
Unigene032069	1	p2	(AG)8	16	1	16
Unigene032182	1	p2	(GA)9	18	501	518
Unigene032463	1	p2	(GA)11	22	1876	1897
Unigene032496	1	p2	(AT)8	16	246	261
Unigene032727	1	p2	(TG)9	18	270	287
Unigene033370	1	p2	(CT)8	16	299	314
Unigene033454	1	p2	(GT)8	16	212	227
Unigene034553	2	p2	(GT)10	20	247	266
Unigene034634	1	p2	(AG)8	16	60	75
Unigene034811	1	p2	(CA)9	18	58	75
Unigene035068	1	p2	(AT)8	16	771	786
Unigene035279	1	p2	(AG)8	16	491	506
Unigene035656	2	p2	(AG)9	18	347	364
Unigene035974	1	p2	(TC)8	16	80	95
Unigene035975	1	p2	(TC)8	16	80	95
Unigene036115	1	p2	(GA)10	20	682	701
Unigene036180	1	p2	(AG)8	16	1001	1016
Unigene036255	1	p2	(CT)8	16	164	179
Unigene036441	1	p2	(TC)9	18	914	931
Unigene036926	1	p2	(GA)8	16	881	896
Unigene036974	1	p2	(TC)8	16	897	912
Unigene037157	2	p2	(GA)9	18	1410	1427
Unigene037247	1	p2	(GA)8	16	85	100
Unigene037248	1	p2	(GA)8	16	85	100
Unigene037249	1	p2	(GA)8	16	85	100
Unigene037332	1	p2	(AG)9	18	1	18
Unigene037333	1	p2	(AG)9	18	1	18
Unigene037390	1	p2	(TA)9	18	973	990
Unigene037482	1	p2	(TA)8	16	120	135
Unigene037520	1	p2	(CT)8	16	2321	2336
Unigene037779	1	p2	(TA)9	18	407	424
Unigene037811	1	p2	(AT)10	20	7	26
Unigene037824	1	p2	(CT)10	20	66	85
Unigene037835	1	p2	(AG)8	16	121	136
Unigene037860	1	p2	(TA)10	20	141	160
Unigene038098	1	p2	(AG)10	20	1	20
Unigene038107	1	p2	(TC)8	16	59	74
Unigene038178	2	p2	(TA)8	16	145	160
Unigene038225	1	p2	(TC)9	18	110	127
Unigene038475	1	p2	(AG)10	20	91	110
Unigene038695	1	p2	(AT)9	18	108	125
Unigene038721	1	p2	(TC)9	18	81	98
Unigene039212	1	p2	(GA)8	16	3930	3945
Unigene039229	1	p2	(TC)10	20	1	20
Unigene039422	1	p2	(TA)8	16	67	82
Unigene039491	1	p2	(GA)8	16	289	304
Unigene039504	1	p2	(AG)8	16	1173	1188
Unigene039505	1	p2	(AG)8	16	1142	1157
Unigene039555	1	p2	(GA)8	16	3080	3095
Unigene039556	1	p2	(GA)8	16	3116	3131
Unigene039557	1	p2	(GA)8	16	3279	3294
Unigene039559	1	p2	(GA)8	16	2917	2932
Unigene039572	1	p2	(GA)11	22	1671	1692
Unigene039922	1	p2	(TC)9	18	5	22
Unigene040163	1	p2	(GA)10	20	3	22
Unigene040175	1	p2	(TC)9	18	1591	1608
Unigene040176	1	p2	(TC)9	18	1570	1587
Unigene040391	2	p2	(GA)9	18	234	251
Unigene040525	1	p2	(AG)11	22	2376	2397
Unigene040638	1	p2	(CT)9	18	1	18
Unigene040643	1	p2	(CT)9	18	1	18
Unigene040787	1	p2	(TC)10	20	104	123
Unigene041091	1	p2	(AT)11	22	1	22
Unigene041096	1	p2	(AT)11	22	1	22
Unigene041165	1	p2	(TC)10	20	1	20
Unigene041229	1	p2	(TC)11	22	2	23
Unigene041506	1	p2	(TC)9	18	5	22
Unigene041507	1	p2	(TC)9	18	5	22
Unigene041623	1	p2	(CT)10	20	2395	2414
Unigene041626	1	p2	(CT)10	20	1945	1964
Unigene041631	1	p2	(CT)10	20	2005	2024
Unigene041636	1	p2	(CT)10	20	1555	1574
Unigene041639	1	p2	(CT)10	20	2303	2322
Unigene041656	1	p2	(CT)10	20	1853	1872
Unigene041660	1	p2	(CT)10	20	2295	2314
Unigene041665	1	p2	(CT)10	20	1845	1864
Unigene042051	1	p2	(TC)9	18	54	71
Unigene042073	1	p2	(GA)9	18	1	18
Unigene042088	1	p2	(GA)9	18	1	18
Unigene042363	1	p2	(TC)8	16	54	69
Unigene042364	1	p2	(TC)8	16	54	69
Unigene042541	1	p2	(CT)11	22	1	22
Unigene042575	1	p2	(CT)8	16	122	137
Unigene042620	1	p2	(TA)8	16	46	61
Unigene043378	1	p2	(TC)8	16	134	149
Unigene043452	1	p2	(GA)10	20	195	214
Unigene043453	1	p2	(GA)10	20	358	377
Unigene043454	1	p2	(GA)10	20	2677	2696
Unigene043536	1	p2	(AG)8	16	5622	5637
Unigene043537	1	p2	(AG)8	16	5639	5654
Unigene043586	1	p2	(CT)11	22	1	22
Unigene043749	1	p2	(GA)8	16	1196	1211
Unigene043781	1	p2	(TC)10	20	72	91
Unigene044288	1	p2	(TC)10	20	2	21
Unigene044490	1	p2	(GA)10	20	321	340
Unigene045038	1	p2	(AG)10	20	100	119
Unigene045392	1	p2	(TA)8	16	143	158
Unigene045534	1	p2	(CT)8	16	1	16
Unigene046089	1	p2	(CA)9	18	152	169
Unigene046224	1	p2	(CT)8	16	152	167
Unigene046544	1	p2	(TG)8	16	238	253
Unigene046886	1	p2	(AG)9	18	188	205
Unigene047887	1	p2	(GA)9	18	1	18
Unigene048222	1	p2	(AG)11	22	228	249
Unigene048224	1	p2	(TA)9	18	189	206
Unigene048640	1	p2	(GA)9	18	1	18
Unigene048663	1	p2	(TG)8	16	111	126
Unigene048727	1	p2	(GA)8	16	1	16
Unigene048833	1	p2	(TG)8	16	17	32
Unigene049140	1	p2	(GT)9	18	82	99
Unigene050182	1	p2	(AG)11	22	1	22
Unigene050702	1	p2	(TC)8	16	84	99
Unigene050828	1	p2	(CT)9	18	7	24
Unigene050831	1	p2	(GT)8	16	122	137
Unigene050896	1	p2	(AG)8	16	2	17
Unigene053963	1	p2	(TC)9	18	1	18
Unigene054072	1	p2	(TA)8	16	9	24
Unigene054741	1	p2	(CA)11	22	1	22
Unigene056294	1	p2	(AG)8	16	81	96
Unigene056881	1	p2	(TA)11	22	1	22
Unigene056933	1	p2	(GA)8	16	248	263
Unigene057081	1	p2	(AG)8	16	344	359
Unigene057604	1	p2	(CT)8	16	207	222
Unigene057903	1	p2	(AG)8	16	502	517
Unigene058132	1	p2	(TA)8	16	1419	1434
Unigene058822	1	p2	(TC)11	22	2	23
Unigene059023	2	p2	(AG)8	16	444	459
Unigene059044	1	p2	(CT)8	16	117	132
Unigene059153	1	p2	(GA)8	16	531	546
Unigene059397	1	p2	(TC)11	22	1	22
Unigene059451	1	p2	(TC)10	20	1	20
Unigene059463	1	p2	(TC)8	16	1916	1931
Unigene059464	1	p2	(TC)8	16	1828	1843
Unigene059668	1	p2	(AG)8	16	8	23
Unigene059894	1	p2	(CT)9	18	586	603
Unigene059896	1	p2	(CT)9	18	600	617
Unigene059956	1	p2	(TA)8	16	6	21
Unigene059957	1	p2	(TA)8	16	6	21
Unigene059986	1	p2	(GA)8	16	88	103
Unigene060317	1	p2	(AT)8	16	200	215
Unigene060497	2	p2	(GA)10	20	917	936
Unigene060502	1	p2	(TC)9	18	35	52
Unigene060526	1	p2	(CT)8	16	21	36
Unigene060541	1	p2	(TC)9	18	1	18
Unigene060754	1	p2	(GA)8	16	1532	1547
Unigene060779	1	p2	(TC)8	16	117	132
Unigene060781	1	p2	(TC)8	16	137	152
Unigene060879	1	p2	(GA)8	16	359	374
Unigene061161	1	p2	(TA)8	16	373	388
Unigene061195	1	p2	(TC)8	16	7	22
Unigene061358	1	p2	(GA)10	20	1592	1611
Unigene061470	1	p2	(GA)10	20	1	20
Unigene061612	1	p2	(GA)10	20	1458	1477
Unigene061613	1	p2	(GA)10	20	1969	1988
Unigene061614	1	p2	(GA)10	20	1694	1713
Unigene061615	1	p2	(GA)10	20	1356	1375
Unigene061616	1	p2	(GA)10	20	2205	2224
Unigene061617	1	p2	(GA)10	20	2491	2510
Unigene061618	1	p2	(GA)10	20	2727	2746
Unigene061619	1	p2	(GA)10	20	1592	1611
Unigene061620	1	p2	(GA)10	20	2593	2612
Unigene061621	1	p2	(GA)10	20	2103	2122
Unigene061622	1	p2	(GA)10	20	1867	1886
Unigene061830	1	p2	(CT)9	18	1	18
Unigene061861	2	p2	(TC)8	16	125	140
Unigene061927	1	p2	(GA)8	16	713	728
Unigene061959	1	p2	(CT)9	18	68	85
Unigene062255	1	p2	(GA)8	16	3	18
Unigene062273	1	p2	(TC)10	20	73	92
Unigene062337	1	p2	(TC)8	16	28	43
Unigene062482	1	p2	(TC)8	16	13	28
Unigene062651	1	p2	(TC)8	16	22	37
Unigene062653	1	p2	(TC)8	16	22	37
Unigene062668	1	p2	(TC)8	16	24	39
Unigene062669	1	p2	(TC)8	16	24	39
Unigene062723	1	p2	(AG)9	18	2133	2150
Unigene062840	2	p2	(AG)8	16	2251	2266
Unigene062842	2	p2	(AG)8	16	2416	2431
Unigene062843	1	p2	(AG)8	16	1188	1203
Unigene062896	1	p2	(TC)8	16	72	87
Unigene062898	1	p2	(TC)8	16	72	87
Unigene063100	1	p2	(TA)9	18	42	59
Unigene063129	1	p2	(AG)8	16	991	1006
Unigene063130	1	p2	(AG)8	16	1077	1092
Unigene063223	1	p2	(TA)11	22	481	502
Unigene063226	1	p2	(AT)11	22	1	22
Unigene063399	2	p2	(GA)8	16	361	376
Unigene063518	1	p2	(GA)9	18	797	814
Unigene063680	1	p2	(TA)9	18	603	620
Unigene063898	1	p2	(TA)8	16	147	162
Unigene063921	1	p2	(TC)8	16	6	21
Unigene063987	1	p2	(TC)8	16	2143	2158
Unigene064561	2	p2	(GA)10	20	482	501
Unigene064562	2	p2	(GA)10	20	3033	3052
Unigene064836	1	p2	(AG)8	16	2978	2993
Unigene065054	2	p2	(GA)11	22	4062	4083
Unigene065500	1	p2	(CT)9	18	522	539
Unigene065501	1	p2	(CT)9	18	682	699
Unigene065502	1	p2	(CT)9	18	600	617
Unigene065503	1	p2	(CT)9	18	600	617
Unigene065505	1	p2	(CT)9	18	682	699
Unigene065506	1	p2	(CT)9	18	724	741
Unigene065545	1	p2	(GA)11	22	798	819
Unigene065618	1	p2	(AT)11	22	257	278
Unigene065642	2	p2	(GA)8	16	5361	5376
Unigene066589	1	p2	(CT)8	16	52	67
Unigene066621	1	p2	(CT)10	20	1	20
Unigene066738	1	p2	(AT)8	16	348	363
Unigene067005	1	p2	(AG)10	20	1	20
Unigene067065	1	p2	(AT)11	22	1	22
Unigene067360	1	p2	(GA)10	20	1	20
Unigene067567	1	p2	(AT)8	16	164	179
Unigene067834	1	p2	(TA)8	16	1	16
Unigene068403	1	p2	(GA)10	20	1	20
Unigene068815	1	p2	(GA)8	16	258	273
Unigene069188	1	p2	(TG)11	22	266	287
Unigene070832	1	p2	(TA)8	16	10	25
Unigene071592	1	p2	(TC)8	16	8	23
Unigene071925	1	p2	(TG)8	16	231	246
Unigene072745	1	p2	(AT)8	16	6	21
Unigene072923	1	p2	(AC)8	16	157	172
Unigene072936	1	p2	(CA)8	16	143	158
Unigene073060	1	p2	(GT)8	16	161	176
Unigene073295	1	p2	(CT)9	18	357	374
Unigene074081	1	p2	(AG)8	16	1	16
Unigene074436	1	p2	(AG)8	16	225	240
Unigene075904	1	p2	(TG)8	16	61	76
Unigene000001	1	p3	(AAC)5	15	289	303
Unigene000017	1	p3	(CAG)6	18	306	323
Unigene000017	2	p3	(CTG)6	18	708	725
Unigene000055	1	p3	(CCA)5	15	7	21
Unigene000055	2	p3	(GGT)7	21	353	373
Unigene000069	1	p3	(ACA)5	15	749	763
Unigene000071	1	p3	(AGA)5	15	991	1005
Unigene000099	1	p3	(ACT)5	15	326	340
Unigene000112	1	p3	(GTT)7	21	1	21
Unigene000119	1	p3	(ACA)5	15	315	329
Unigene000136	1	p3	(GAA)5	15	103	117
Unigene000139	1	p3	(TTG)6	18	37	54
Unigene000139	2	p3	(TGA)6	18	214	231
Unigene000195	1	p3	(TGG)7	21	543	563
Unigene000254	1	p3	(TAA)6	18	11	28
Unigene000254	2	p3	(TGG)5	15	407	421
Unigene000277	1	p3	(AAC)7	21	1	21
Unigene000308	1	p3	(TCA)6	18	1054	1071
Unigene000339	1	p3	(CTG)6	18	25	42
Unigene000359	1	p3	(AAC)5	15	70	84
Unigene000489	1	p3	(GTG)6	18	1	18
Unigene000511	1	p3	(TTG)7	21	1	21
Unigene000570	1	p3	(ACA)7	21	1	21
Unigene000635	1	p3	(GTT)7	21	1	21
Unigene000646	1	p3	(TCA)5	15	1172	1186
Unigene000666	1	p3	(GTT)5	15	121	135
Unigene000726	1	p4	(GATA)6	24	1	24
Unigene000736	1	p3	(ATC)5	15	337	351
Unigene000827	1	p3	(TCG)5	15	121	135
Unigene000890	1	p3	(GGT)5	15	324	338
Unigene000938	1	p3	(TGT)5	15	148	162
Unigene000938	2	p3	(TTG)5	15	406	420
Unigene000960	1	p3	(CAT)5	15	29	43
Unigene000960	2	p3	(TGT)5	15	220	234
Unigene000963	1	p3	(TGG)8	24	1	24
Unigene000971	2	p3	(AAC)6	18	179	196
Unigene000986	1	p3	(TGA)6	18	6	23
Unigene000993	2	p3	(TTG)5	15	666	680
Unigene000996	1	p3	(GAG)5	15	13	27
Unigene000996	2	p3	(TAA)7	21	329	349
Unigene001033	1	p3	(ATC)5	15	459	473
Unigene001066	1	p3	(ATA)7	21	1	21
Unigene001079	1	p3	(TTG)7	21	2042	2062
Unigene001081	1	p3	(TAC)5	15	29	43
Unigene001091	1	p3	(TTG)6	18	1	18
Unigene001098	1	p3	(TGT)5	15	8	22
Unigene001108	1	p3	(TGA)6	18	1546	1563
Unigene001111	1	p3	(AAG)5	15	88	102
Unigene001150	1	p3	(TGA)6	18	5	22
Unigene001157	2	p3	(AAC)5	15	166	180
Unigene001189	1	p3	(AAC)7	21	1	21
Unigene001207	1	p3	(CAA)5	15	253	267
Unigene001362	1	p4	(ATAC)6	24	1	24
Unigene001385	1	p3	(ACA)6	18	1	18
Unigene001415	1	p3	(GTG)5	15	917	931
Unigene001446	2	p3	(ACA)5	15	279	293
Unigene001463	1	p3	(GTT)5	15	9	23
Unigene001466	1	p3	(AGC)5	15	299	313
Unigene001472	1	p3	(CAA)5	15	315	329
Unigene001486	1	p3	(ATG)5	15	12	26
Unigene001496	1	p3	(AAC)5	15	319	333
Unigene001551	1	p3	(GTG)7	21	540	560
Unigene001563	1	p3	(CAA)7	21	1131	1151
Unigene001589	1	p3	(CAA)7	21	10	30
Unigene001608	1	p3	(GAT)5	15	1	15
Unigene001630	1	p3	(TAT)5	15	78	92
Unigene001639	1	p3	(GAT)7	21	451	471
Unigene001656	1	p3	(TTG)5	15	472	486
Unigene001722	1	p3	(GAT)7	21	848	868
Unigene001741	1	p3	(TGG)7	21	1170	1190
Unigene001742	1	p3	(TGG)7	21	1128	1148
Unigene001755	1	p3	(CAT)6	18	288	305
Unigene001791	2	p3	(GTG)6	18	339	356
Unigene001796	1	p3	(TTG)5	15	7	21
Unigene001814	1	p5	(AAACC)5	25	1206	1230
Unigene001824	1	p3	(TCC)7	21	1	21
Unigene001839	2	p3	(AAC)6	18	388	405
Unigene001888	1	p3	(CCT)5	15	87	101
Unigene001893	1	p3	(TGT)7	21	632	652
Unigene001914	1	p3	(TGG)5	15	1099	1113
Unigene001925	1	p3	(ACA)6	18	220	237
Unigene001933	1	p3	(TTG)6	18	401	418
Unigene001971	1	p3	(GTC)5	15	8	22
Unigene001992	1	p3	(ATC)5	15	2372	2386
Unigene002002	1	p3	(GAT)5	15	7	21
Unigene002020	1	p3	(ATT)5	15	143	157
Unigene002049	1	p3	(ATG)6	18	474	491
Unigene002075	1	p3	(TTA)7	21	4	24
Unigene002097	1	p3	(ATA)5	15	129	143
Unigene002112	1	p3	(GAT)5	15	1	15
Unigene002113	1	p6	(CGGGTG)5	30	49	78
Unigene002122	1	p3	(AAC)6	18	1	18
Unigene002141	1	p3	(TTG)5	15	76	90
Unigene002154	1	p3	(ATC)6	18	296	313
Unigene002178	1	p3	(TCT)7	21	6	26
Unigene002200	1	p3	(GAA)5	15	552	566
Unigene002203	1	p3	(GAT)6	18	1244	1261
Unigene002227	1	p3	(CAA)5	15	256	270
Unigene002228	1	p3	(AAC)7	21	1	21
Unigene002230	1	p3	(CAT)7	21	1	21
Unigene002281	2	p3	(AAC)5	15	281	295
Unigene002283	1	p3	(CCA)5	15	26	40
Unigene002294	2	p3	(AGG)5	15	1865	1879
Unigene002314	1	p3	(TTG)5	15	474	488
Unigene002319	1	p3	(ATC)6	18	862	879
Unigene002320	1	p3	(ATC)6	18	1103	1120
Unigene002386	1	p3	(ATA)6	18	462	479
Unigene002393	1	p3	(AAC)6	18	446	463
Unigene002405	2	p3	(CAA)5	15	641	655
Unigene002417	1	p3	(TGG)7	21	3	23
Unigene002417	2	p3	(CAG)7	21	412	432
Unigene002418	1	p3	(GGA)6	18	1220	1237
Unigene002461	1	p3	(TCT)6	18	136	153
Unigene002462	1	p3	(GTG)5	15	705	719
Unigene002470	1	p3	(TTG)7	21	861	881
Unigene002473	1	p3	(AAC)6	18	4	21
Unigene002491	2	p3	(AAT)6	18	544	561
Unigene002515	2	p3	(ACG)5	15	533	547
Unigene002516	1	p3	(AAG)5	15	339	353
Unigene002519	1	p3	(GAA)5	15	319	333
Unigene002531	2	p3	(CTC)6	18	134	151
Unigene002544	1	p3	(AAG)5	15	657	671
Unigene002546	1	p3	(AGA)7	21	1	21
Unigene002562	1	p3	(GCT)7	21	1858	1878
Unigene002586	1	p3	(CAA)5	15	10	24
Unigene002595	1	p3	(TTG)6	18	803	820
Unigene002608	1	p3	(GTC)5	15	279	293
Unigene002608	2	p3	(GAT)5	15	919	933
Unigene002612	1	p3	(AAT)7	21	406	426
Unigene002623	1	p3	(TGT)5	15	8	22
Unigene002640	1	p3	(ATG)5	15	378	392
Unigene002653	2	p3	(ATG)7	21	622	642
Unigene002695	1	p3	(GAA)9	27	556	582
Unigene002710	1	p3	(GGT)5	15	316	330
Unigene002715	1	p3	(CAA)7	21	1	21
Unigene002725	1	p3	(ATG)7	21	799	819
Unigene002767	1	p3	(GAT)5	15	917	931
Unigene002769	1	p3	(TTG)7	21	1032	1052
Unigene002820	2	p3	(CAG)5	15	2069	2083
Unigene002859	1	p3	(GAT)7	21	461	481
Unigene002863	1	p3	(CCA)5	15	308	322
Unigene002874	3	p3	(TTA)5	15	847	861
Unigene002875	3	p3	(TTA)5	15	868	882
Unigene002884	1	p3	(AAG)5	15	238	252
Unigene002886	1	p3	(ATC)7	21	1	21
Unigene002889	2	p3	(CAT)5	15	262	276
Unigene002907	1	p3	(GTT)5	15	3534	3548
Unigene002921	1	p3	(GTG)5	15	194	208
Unigene002921	2	p3	(GGT)5	15	505	519
Unigene002921	3	p3	(TGG)5	15	693	707
Unigene002939	1	p3	(GTT)7	21	1	21
Unigene002941	1	p3	(GGT)6	18	7	24
Unigene002941	2	p3	(GGT)5	15	271	285
Unigene002942	1	p3	(CAC)5	15	1	15
Unigene002947	1	p3	(TTG)7	21	1820	1840
Unigene002949	1	p3	(GTT)7	21	1	21
Unigene002950	2	p3	(TTG)7	21	471	491
Unigene002964	2	p3	(TGG)5	15	800	814
Unigene002974	1	p3	(TCA)5	15	508	522
Unigene002982	1	p3	(CAC)5	15	1	15
Unigene002983	1	p3	(GCA)6	18	358	375
Unigene003025	1	p3	(TGG)7	21	1637	1657
Unigene003035	1	p3	(TGT)6	18	481	498
Unigene003044	2	p3	(TTA)6	18	590	607
Unigene003044	3	p3	(TTC)5	15	1039	1053
Unigene003046	1	p3	(ATG)6	18	426	443
Unigene003046	2	p3	(ATG)5	15	837	851
Unigene003063	1	p3	(GAT)5	15	1241	1255
Unigene003064	2	p3	(GAC)5	15	457	471
Unigene003073	1	p3	(GAA)5	15	654	668
Unigene003132	1	p3	(ACA)6	18	1	18
Unigene003139	1	p3	(TAA)7	21	3	23
Unigene003152	2	p3	(GAA)6	18	1098	1115
Unigene003185	1	p3	(GAT)5	15	893	907
Unigene003207	1	p3	(GCA)5	15	432	446
Unigene003213	1	p3	(TCA)5	15	127	141
Unigene003241	1	p3	(ATA)5	15	155	169
Unigene003243	1	p5	(AAAGC)5	25	749	773
Unigene003315	1	p3	(AAC)5	15	118	132
Unigene003330	1	p3	(TCA)6	18	5	22
Unigene003363	1	p3	(CCT)7	21	1667	1687
Unigene003374	1	p3	(CAT)6	18	571	588
Unigene003389	1	p3	(TTC)5	15	359	373
Unigene003425	1	p4	(GCTT)5	20	1719	1738
Unigene003444	1	p3	(TGG)6	18	740	757
Unigene003447	1	p3	(AAT)6	18	138	155
Unigene003454	2	p3	(ACA)5	15	770	784
Unigene003456	1	p3	(TGA)5	15	547	561
Unigene003500	1	p3	(TCG)6	18	128	145
Unigene003503	2	p3	(CAA)5	15	721	735
Unigene003516	1	p3	(CTC)6	18	185	202
Unigene003526	1	p3	(CAT)5	15	266	280
Unigene003541	1	p3	(TGG)5	15	505	519
Unigene003594	1	p3	(TTG)5	15	1391	1405
Unigene003602	1	p3	(GAG)5	15	1010	1024
Unigene003605	1	p3	(CAA)5	15	1	15
Unigene003606	1	p3	(ATG)5	15	1055	1069
Unigene003620	1	p3	(ACT)5	15	206	220
Unigene003658	1	p3	(AAT)5	15	38	52
Unigene003660	1	p6	(TGTGAG)5	30	1130	1159
Unigene003724	2	p3	(TTG)6	18	631	648
Unigene003727	1	p3	(TGA)5	15	356	370
Unigene003728	1	p3	(CAT)5	15	357	371
Unigene003730	1	p3	(CCA)5	15	1462	1476
Unigene003753	1	p3	(TTG)6	18	1890	1907
Unigene003764	1	p3	(TCA)7	21	1	21
Unigene003765	1	p3	(TCA)8	24	1454	1477
Unigene003779	1	p3	(AGC)5	15	1193	1207
Unigene003787	1	p3	(AAG)5	15	418	432
Unigene003794	2	p3	(AGA)5	15	1574	1588
Unigene003809	1	p3	(GAA)6	18	465	482
Unigene003828	1	p3	(CCG)5	15	300	314
Unigene003870	1	p3	(GGT)7	21	372	392
Unigene003871	2	p3	(GGT)5	15	683	697
Unigene003880	1	p3	(TTG)7	21	1157	1177
Unigene003890	1	p3	(GTG)5	15	1030	1044
Unigene003920	3	p3	(CCA)7	21	1350	1370
Unigene003950	1	p3	(CAA)8	24	227	250
Unigene003951	1	p3	(TGT)7	21	1529	1549
Unigene003963	1	p3	(GTA)8	24	1	24
Unigene003964	1	p3	(ACT)8	24	1	24
Unigene003968	1	p3	(GGT)6	18	1654	1671
Unigene003975	2	p3	(TAT)5	15	1712	1726
Unigene003986	1	p3	(GTG)6	18	807	824
Unigene003993	1	p3	(TGT)5	15	1834	1848
Unigene004022	1	p3	(ACA)7	21	1	21
Unigene004022	2	p3	(TGG)5	15	331	345
Unigene004056	1	p3	(AAG)6	18	249	266
Unigene004068	1	p3	(ATT)5	15	1	15
Unigene004068	2	p3	(TGT)5	15	826	840
Unigene004091	1	p3	(CCA)7	21	258	278
Unigene004092	1	p3	(ATC)6	18	219	236
Unigene004092	2	p3	(TGA)5	15	476	490
Unigene004109	1	p3	(TCA)5	15	226	240
Unigene004117	1	p3	(CAC)5	15	200	214
Unigene004121	1	p3	(TGG)5	15	961	975
Unigene004121	2	p3	(CTG)7	21	1435	1455
Unigene004126	1	p3	(GGT)5	15	672	686
Unigene004142	2	p3	(ACT)5	15	313	327
Unigene004145	1	p3	(GAT)5	15	133	147
Unigene004146	1	p3	(CAC)5	15	162	176
Unigene004165	1	p3	(CTT)7	21	1	21
Unigene004167	1	p3	(CTT)7	21	904	924
Unigene004179	1	p3	(GAA)5	15	1555	1569
Unigene004191	1	p3	(AAT)5	15	657	671
Unigene004194	1	p3	(ACC)5	15	1	15
Unigene004195	1	p3	(CTT)5	15	285	299
Unigene004201	1	p3	(TGA)7	21	1	21
Unigene004202	1	p3	(TGA)7	21	1	21
Unigene004216	1	p3	(GGT)5	15	564	578
Unigene004226	1	p3	(CAA)5	15	398	412
Unigene004261	1	p3	(CAT)5	15	344	358
Unigene004289	1	p3	(GCT)5	15	748	762
Unigene004291	1	p3	(GAT)5	15	594	608
Unigene004303	1	p4	(AATA)5	20	76	95
Unigene004326	1	p3	(TTA)6	18	27	44
Unigene004343	1	p3	(ATG)6	18	484	501
Unigene004365	1	p3	(GTT)6	18	1	18
Unigene004382	1	p3	(TTC)5	15	141	155
Unigene004390	1	p3	(ATA)5	15	176	190
Unigene004418	2	p3	(GAT)5	15	2613	2627
Unigene004434	1	p3	(CAC)6	18	1	18
Unigene004450	1	p5	(TCCTC)5	25	1439	1463
Unigene004452	2	p3	(TCA)5	15	782	796
Unigene004456	2	p4	(GAAA)5	20	1711	1730
Unigene004457	2	p4	(GAAA)5	20	1741	1760
Unigene004463	1	p3	(AAC)5	15	183	197
Unigene004468	1	p3	(ACC)5	15	80	94
Unigene004485	1	p3	(GTG)5	15	1312	1326
Unigene004485	2	p3	(AGG)5	15	1550	1564
Unigene004491	1	p3	(AAC)5	15	107	121
Unigene004505	1	p3	(CAG)5	15	2249	2263
Unigene004507	1	p3	(TCT)5	15	203	217
Unigene004521	1	p3	(GAT)5	15	1253	1267
Unigene004538	1	p4	(AGTT)5	20	486	505
Unigene004544	1	p3	(TTG)7	21	1280	1300
Unigene004574	1	p3	(AGC)6	18	1193	1210
Unigene004584	1	p3	(GAA)5	15	1213	1227
Unigene004595	1	p3	(ACC)5	15	385	399
Unigene004598	2	p3	(TTG)5	15	1179	1193
Unigene004616	1	p3	(TTG)5	15	1085	1099
Unigene004618	1	p3	(ATG)7	21	2078	2098
Unigene004628	2	p4	(AAGA)5	20	1327	1346
Unigene004630	1	p3	(TGA)6	18	843	860
Unigene004631	1	p3	(CAT)7	21	291	311
Unigene004644	2	p4	(CAAA)5	20	153	172
Unigene004666	1	p3	(AGT)5	15	1236	1250
Unigene004700	1	p3	(CAT)5	15	9	23
Unigene004763	1	p3	(AAC)6	18	1	18
Unigene004784	1	p4	(AGTG)5	20	1603	1622
Unigene004795	1	p3	(CCA)5	15	565	579
Unigene004796	3	p3	(AAT)5	15	1634	1648
Unigene004796	4	p3	(CAT)5	15	2895	2909
Unigene004818	1	p3	(AGA)5	15	839	853
Unigene004819	1	p3	(AAC)6	18	1	18
Unigene004871	2	p3	(CTG)7	21	495	515
Unigene004872	1	p3	(GAT)7	21	1789	1809
Unigene004884	1	p3	(CCA)5	15	436	450
Unigene004896	1	p3	(GAA)5	15	1969	1983
Unigene004920	1	p4	(TGTT)5	20	695	714
Unigene004934	1	p3	(TTC)5	15	987	1001
Unigene004976	1	p3	(CAT)7	21	292	312
Unigene004976	2	p3	(GGT)5	15	483	497
Unigene004977	2	p3	(TGA)6	18	854	871
Unigene004988	1	p3	(TGA)6	18	1082	1099
Unigene005009	1	p3	(CAG)7	21	1156	1176
Unigene005022	1	p3	(ATG)5	15	357	371
Unigene005022	2	p3	(CAA)5	15	656	670
Unigene005033	1	p3	(TGA)5	15	1002	1016
Unigene005063	2	p3	(AAT)5	15	1720	1734
Unigene005068	1	p3	(GTT)6	18	1	18
Unigene005069	1	p3	(CAA)8	24	1	24
Unigene005093	1	p3	(AAT)5	15	28	42
Unigene005095	1	p3	(GTT)5	15	598	612
Unigene005104	1	p3	(ATA)8	24	268	291
Unigene005104	2	p3	(TGA)5	15	832	846
Unigene005112	1	p3	(GAG)5	15	1	15
Unigene005113	1	p3	(GAG)5	15	1	15
Unigene005162	1	p3	(ACC)7	21	397	417
Unigene005162	2	p3	(TGC)7	21	617	637
Unigene005164	1	p3	(GGT)5	15	579	593
Unigene005188	2	p3	(TGG)7	21	835	855
Unigene005201	3	p3	(TGA)6	18	1696	1713
Unigene005218	1	p4	(ACAT)5	20	56	75
Unigene005225	1	p3	(TGA)5	15	642	656
Unigene005229	1	p3	(TCT)5	15	62	76
Unigene005235	1	p3	(ACG)5	15	490	504
Unigene005236	1	p3	(TAT)5	15	292	306
Unigene005257	2	p3	(CTA)7	21	3345	3365
Unigene005277	1	p3	(TCT)5	15	115	129
Unigene005277	2	p3	(TCA)6	18	279	296
Unigene005278	2	p4	(TTAA)5	20	369	388
Unigene005325	1	p3	(AAG)7	21	1	21
Unigene005366	1	p3	(TGA)6	18	420	437
Unigene005381	1	p3	(CCA)6	18	261	278
Unigene005384	2	p3	(TGT)7	21	1436	1456
Unigene005397	1	p3	(CCG)5	15	289	303
Unigene005423	1	p3	(ATG)5	15	2084	2098
Unigene005424	1	p3	(ATG)5	15	1586	1600
Unigene005425	2	p3	(CAT)5	15	264	278
Unigene005428	1	p3	(ATC)6	18	615	632
Unigene005450	1	p3	(AGC)6	18	638	655
Unigene005514	1	p3	(CTC)6	18	1372	1389
Unigene005528	2	p3	(TTA)5	15	783	797
Unigene005529	1	p3	(TTA)5	15	987	1001
Unigene005550	1	p3	(GTT)7	21	1269	1289
Unigene005573	1	p3	(GAA)5	15	9	23
Unigene005592	1	p3	(TAA)6	18	610	627
Unigene005593	1	p5	(AGGGA)6	30	931	960
Unigene005608	1	p3	(AGA)5	15	1107	1121
Unigene005612	1	p3	(TGA)7	21	1382	1402
Unigene005613	1	p3	(ATG)7	21	1	21
Unigene005618	1	p3	(GAG)6	18	1118	1135
Unigene005625	1	p3	(GAT)7	21	1	21
Unigene005633	1	p3	(TTA)5	15	272	286
Unigene005679	1	p3	(GGT)7	21	1	21
Unigene005680	1	p3	(TGG)7	21	730	750
Unigene005690	1	p3	(CAA)6	18	1	18
Unigene005707	1	p3	(CAA)5	15	1624	1638
Unigene005708	1	p3	(AGT)5	15	2322	2336
Unigene005720	1	p3	(GAG)5	15	604	618
Unigene005721	2	p3	(ACC)5	15	1224	1238
Unigene005741	1	p5	(ATTGT)6	30	2050	2079
Unigene005754	1	p3	(TTG)5	15	1254	1268
Unigene005759	1	p3	(ATG)5	15	738	752
Unigene005765	1	p3	(CAA)5	15	1	15
Unigene005808	1	p6	(GAATGA)7	42	1	42
Unigene005810	1	p3	(ATT)5	15	1447	1461
Unigene005888	1	p3	(GAT)5	15	1029	1043
Unigene005889	1	p3	(GAT)5	15	1029	1043
Unigene005893	1	p3	(CCA)7	21	198	218
Unigene005907	1	p3	(TTG)5	15	307	321
Unigene005926	1	p3	(TCA)6	18	414	431
Unigene005931	1	p4	(TCAC)5	20	119	138
Unigene005942	1	p3	(ATT)5	15	776	790
Unigene005957	2	p3	(TGA)7	21	228	248
Unigene005958	2	p3	(TGA)7	21	228	248
Unigene005959	2	p3	(TGA)7	21	228	248
Unigene005961	1	p3	(GAT)6	18	3385	3402
Unigene005962	1	p3	(TTG)7	21	1	21
Unigene005962	2	p3	(ATG)5	15	893	907
Unigene005978	1	p3	(ACA)5	15	122	136
Unigene006008	2	p3	(TCC)5	15	127	141
Unigene006015	1	p3	(GTG)7	21	1	21
Unigene006015	2	p3	(GTG)5	15	280	294
Unigene006015	3	p3	(AAC)7	21	663	683
Unigene006016	1	p3	(ACA)6	18	1	18
Unigene006051	1	p3	(CCA)5	15	1453	1467
Unigene006056	1	p5	(AAACC)5	25	1201	1225
Unigene006067	2	p3	(CCA)6	18	263	280
Unigene006068	2	p3	(AAG)6	18	2155	2172
Unigene006070	2	p3	(CTC)5	15	368	382
Unigene006097	1	p3	(CTT)5	15	337	351
Unigene006134	1	p3	(GTC)5	15	883	897
Unigene006136	1	p3	(CTT)5	15	896	910
Unigene006139	1	p3	(AGC)8	24	1	24
Unigene006140	1	p3	(GGT)6	18	748	765
Unigene006140	2	p3	(CAG)8	24	1093	1116
Unigene006171	1	p3	(AAC)5	15	1	15
Unigene006183	1	p3	(GGA)6	18	203	220
Unigene006202	1	p3	(CAA)5	15	891	905
Unigene006230	1	p3	(TCT)5	15	111	125
Unigene006254	1	p3	(GAT)6	18	810	827
Unigene006285	1	p3	(TGG)6	18	1382	1399
Unigene006302	1	p3	(GAT)7	21	1	21
Unigene006303	1	p3	(TGA)7	21	1	21
Unigene006306	1	p3	(CGC)5	15	1583	1597
Unigene006364	1	p3	(CAA)6	18	1484	1501
Unigene006371	1	p3	(AAC)6	18	524	541
Unigene006384	1	p3	(AAC)6	18	1	18
Unigene006385	1	p3	(AAC)6	18	1	18
Unigene006406	1	p3	(ATG)7	21	1	21
Unigene006407	1	p3	(TCA)6	18	6	23
Unigene006415	1	p3	(TTA)5	15	1475	1489
Unigene006437	1	p3	(CTA)6	18	214	231
Unigene006438	1	p3	(CTA)6	18	214	231
Unigene006454	1	p3	(AGC)5	15	1982	1996
Unigene006462	1	p3	(ACA)7	21	281	301
Unigene006516	1	p3	(TGG)5	15	17	31
Unigene006527	1	p6	(CTGTTG)10	60	417	476
Unigene006527	2	p3	(CTT)6	18	578	595
Unigene006527	3	p4	(AAGA)5	20	1218	1237
Unigene006528	1	p3	(CTT)6	18	530	547
Unigene006528	2	p4	(AAGA)5	20	1338	1357
Unigene006529	1	p3	(GAT)6	18	544	561
Unigene006532	1	p3	(GAA)5	15	1261	1275
Unigene006549	1	p3	(ATA)5	15	1345	1359
Unigene006556	1	p3	(ATC)7	21	711	731
Unigene006570	2	p3	(ATG)5	15	776	790
Unigene006571	1	p3	(ATG)7	21	1	21
Unigene006572	1	p3	(TGA)6	18	1273	1290
Unigene006582	1	p3	(CTA)5	15	1067	1081
Unigene006604	1	p4	(CGCA)5	20	1	20
Unigene006622	1	p3	(TCA)5	15	1810	1824
Unigene006623	1	p3	(ATG)5	15	340	354
Unigene006627	1	p3	(ATT)5	15	1331	1345
Unigene006642	1	p3	(ACC)5	15	175	189
Unigene006683	1	p3	(CTC)5	15	1263	1277
Unigene006687	1	p6	(CAGTCG)7	42	289	330
Unigene006687	2	p3	(CAC)5	15	553	567
Unigene006720	1	p3	(TGC)6	18	1063	1080
Unigene006721	2	p3	(CAG)5	15	1788	1802
Unigene006725	1	p3	(TCA)5	15	1976	1990
Unigene006725	2	p3	(TGT)5	15	2204	2218
Unigene006729	1	p3	(ATC)5	15	1262	1276
Unigene006737	1	p3	(TTG)6	18	1372	1389
Unigene006742	1	p3	(TAC)6	18	223	240
Unigene006754	1	p3	(ACC)7	21	1408	1428
Unigene006805	1	p3	(TGA)5	15	1170	1184
Unigene006805	2	p3	(GAT)6	18	1315	1332
Unigene006806	1	p3	(CCG)5	15	342	356
Unigene006818	1	p3	(CAA)5	15	1	15
Unigene006818	2	p3	(GCT)7	21	576	596
Unigene006819	1	p5	(AAAAT)5	25	1	25
Unigene006820	1	p3	(AAG)6	18	1	18
Unigene006833	1	p3	(AAG)5	15	410	424
Unigene006838	1	p3	(AAC)5	15	173	187
Unigene006838	2	p3	(CAA)6	18	1307	1324
Unigene006844	1	p3	(AGC)5	15	2203	2217
Unigene006870	1	p3	(CAG)5	15	585	599
Unigene006871	1	p3	(CAA)6	18	1913	1930
Unigene006879	1	p3	(TCT)5	15	66	80
Unigene006917	1	p3	(ATG)7	21	2730	2750
Unigene006918	1	p3	(GGT)5	15	382	396
Unigene006934	1	p3	(ACA)6	18	341	358
Unigene006939	1	p6	(AGTAAT)5	30	613	642
Unigene006940	1	p6	(AGTAAT)5	30	591	620
Unigene006953	1	p3	(TGT)5	15	2943	2957
Unigene006976	1	p3	(CTG)5	15	3410	3424
Unigene006987	1	p3	(GTC)5	15	2063	2077
Unigene007030	1	p3	(GAT)5	15	1	15
Unigene007035	2	p3	(GGT)5	15	475	489
Unigene007043	2	p5	(AAACT)5	25	339	363
Unigene007045	2	p6	(AGCCGC)5	30	469	498
Unigene007095	1	p3	(TCA)6	18	439	456
Unigene007098	1	p3	(TTC)6	18	268	285
Unigene007108	2	p3	(TCC)5	15	2591	2605
Unigene007122	1	p3	(GCT)6	18	463	480
Unigene007122	2	p3	(ATC)5	15	1300	1314
Unigene007127	1	p6	(ATTCTC)10	60	2410	2469
Unigene007128	1	p6	(ATTCTC)5	30	2278	2307
Unigene007145	1	p4	(TCAT)6	24	1	24
Unigene007145	2	p3	(GTT)5	15	507	521
Unigene007145	3	p3	(GTT)5	15	885	899
Unigene007145	4	p3	(AAT)5	15	1105	1119
Unigene007160	1	p3	(CAA)6	18	350	367
Unigene007161	2	p3	(AAC)5	15	1103	1117
Unigene007161	3	p3	(ACA)7	21	1257	1277
Unigene007161	4	p3	(ACA)5	15	1527	1541
Unigene007174	1	p3	(TGG)6	18	1021	1038
Unigene007194	2	p3	(CTC)5	15	505	519
Unigene007205	2	p3	(GCT)6	18	544	561
Unigene007229	1	p3	(CAT)5	15	350	364
Unigene007235	1	p3	(AGA)5	15	1993	2007
Unigene007260	1	p3	(GGA)5	15	1	15
Unigene007277	1	p3	(TTG)5	15	2512	2526
Unigene007278	1	p3	(AAG)6	18	1	18
Unigene007278	2	p3	(TGA)6	18	458	475
Unigene007279	1	p3	(CCA)6	18	100	117
Unigene007282	1	p3	(CCA)5	15	248	262
Unigene007285	1	p3	(GAA)5	15	536	550
Unigene007297	2	p3	(TCA)5	15	770	784
Unigene007314	1	p3	(GGT)6	18	870	887
Unigene007314	2	p3	(TGG)6	18	1367	1384
Unigene007359	1	p3	(AAG)5	15	130	144
Unigene007377	1	p3	(ACC)6	18	146	163
Unigene007380	1	p4	(CCTT)5	20	1	20
Unigene007397	1	p3	(ACA)5	15	523	537
Unigene007411	1	p5	(GAGAA)5	25	2638	2662
Unigene007412	1	p5	(GAGAA)5	25	2709	2733
Unigene007416	1	p3	(TGA)5	15	1517	1531
Unigene007417	1	p3	(TGA)5	15	1462	1476
Unigene007423	1	p3	(CAC)5	15	483	497
Unigene007435	1	p3	(TCA)7	21	2747	2767
Unigene007437	1	p3	(TTC)5	15	1338	1352
Unigene007457	1	p3	(CAT)6	18	154	171
Unigene007457	3	p3	(AAT)5	15	880	894
Unigene007463	1	p3	(TAG)5	15	603	617
Unigene007511	1	p3	(ATT)5	15	22	36
Unigene007545	1	p3	(CAA)5	15	404	418
Unigene007578	1	p3	(CAA)6	18	1	18
Unigene007578	2	p3	(AAC)5	15	414	428
Unigene007579	1	p3	(CTA)5	15	2021	2035
Unigene007586	1	p3	(CAA)6	18	5	22
Unigene007588	1	p3	(CCA)6	18	868	885
Unigene007591	2	p3	(ACA)5	15	476	490
Unigene007591	3	p3	(ATA)5	15	1299	1313
Unigene007593	1	p3	(GTG)5	15	459	473
Unigene007593	2	p3	(TCA)5	15	1091	1105
Unigene007602	1	p3	(GTG)6	18	1	18
Unigene007604	1	p3	(GTG)6	18	1	18
Unigene007605	1	p3	(GTG)6	18	1	18
Unigene007606	1	p3	(GTG)6	18	1	18
Unigene007620	1	p3	(AAC)7	21	231	251
Unigene007625	2	p3	(TGA)5	15	559	573
Unigene007626	2	p3	(TGA)5	15	559	573
Unigene007634	1	p3	(CAT)5	15	210	224
Unigene007635	1	p3	(CAT)5	15	210	224
Unigene007644	1	p3	(TTG)5	15	610	624
Unigene007765	1	p3	(TGA)8	24	1626	1649
Unigene007785	1	p3	(TGA)6	18	26	43
Unigene007789	1	p3	(CAA)5	15	8	22
Unigene007800	1	p3	(TGT)6	18	1451	1468
Unigene007803	1	p3	(TGC)5	15	739	753
Unigene007837	1	p4	(CTCA)5	20	141	160
Unigene007853	1	p3	(CCA)5	15	1945	1959
Unigene007856	1	p3	(AGA)6	18	1	18
Unigene007888	1	p3	(GTG)5	15	732	746
Unigene007921	1	p3	(ATG)7	21	1	21
Unigene007932	1	p3	(ATC)6	18	3012	3029
Unigene007936	1	p3	(CAT)5	15	2864	2878
Unigene007945	3	p3	(ATT)7	21	1057	1077
Unigene007947	3	p3	(ATT)7	21	1042	1062
Unigene007953	1	p3	(CTT)6	18	504	521
Unigene007961	1	p3	(TCA)5	15	1710	1724
Unigene008018	1	p3	(TGC)5	15	93	107
Unigene008025	1	p3	(CAA)7	21	1	21
Unigene008026	1	p3	(CAA)7	21	1	21
Unigene008027	1	p3	(CAA)7	21	1	21
Unigene008028	1	p3	(CAA)7	21	1	21
Unigene008029	1	p3	(GTG)6	18	1	18
Unigene008029	2	p3	(TGT)7	21	874	894
Unigene008030	1	p3	(ACA)7	21	1	21
Unigene008030	2	p3	(ACA)7	21	260	280
Unigene008032	1	p3	(CAA)7	21	203	223
Unigene008033	1	p3	(TTG)7	21	2097	2117
Unigene008037	2	p3	(CAA)6	18	364	381
Unigene008045	1	p3	(ACA)7	21	1	21
Unigene008087	1	p3	(AAC)6	18	390	407
Unigene008092	2	p3	(TGA)5	15	423	437
Unigene008100	2	p3	(GAT)6	18	5730	5747
Unigene008159	2	p3	(AGC)5	15	2685	2699
Unigene008177	2	p3	(GAT)6	18	1625	1642
Unigene008178	1	p3	(TTC)5	15	1856	1870
Unigene008179	1	p3	(TTC)5	15	1604	1618
Unigene008189	1	p3	(AAG)7	21	578	598
Unigene008226	1	p3	(CAA)7	21	1	21
Unigene008244	1	p3	(AGA)6	18	25	42
Unigene008245	1	p3	(AGA)6	18	25	42
Unigene008251	1	p3	(AGA)6	18	25	42
Unigene008252	1	p3	(AGA)6	18	25	42
Unigene008258	1	p3	(ATG)5	15	1525	1539
Unigene008268	1	p3	(TAA)7	21	2423	2443
Unigene008276	1	p3	(TTG)5	15	1821	1835
Unigene008277	1	p3	(TTG)5	15	2013	2027
Unigene008278	1	p3	(TTG)5	15	1971	1985
Unigene008279	1	p3	(TTG)5	15	1359	1373
Unigene008280	1	p3	(AAC)5	15	379	393
Unigene008320	1	p3	(CCA)6	18	1	18
Unigene008321	1	p3	(CCA)6	18	1	18
Unigene008323	1	p3	(CCA)6	18	1	18
Unigene008324	1	p3	(ATG)6	18	413	430
Unigene008328	1	p3	(CAT)5	15	1410	1424
Unigene008375	1	p3	(TCT)5	15	2788	2802
Unigene008378	1	p3	(TCT)6	18	31	48
Unigene008406	3	p3	(GAA)7	21	1933	1953
Unigene008409	1	p3	(TGC)6	18	1441	1458
Unigene008412	1	p3	(AGT)5	15	1727	1741
Unigene008428	1	p3	(TGA)7	21	3335	3355
Unigene008432	2	p3	(ATC)5	15	502	516
Unigene008433	1	p3	(TCA)5	15	731	745
Unigene008433	2	p3	(ATC)5	15	1027	1041
Unigene008508	1	p3	(CAT)7	21	3211	3231
Unigene008526	2	p3	(TCT)5	15	1468	1482
Unigene008543	1	p3	(CAT)5	15	1104	1118
Unigene008544	1	p3	(CAT)5	15	1162	1176
Unigene008584	1	p3	(ATA)7	21	2467	2487
Unigene008605	1	p6	(GAGGCG)5	30	657	686
Unigene008606	1	p6	(GAGGCG)6	36	579	614
Unigene008659	1	p3	(TCT)7	21	2	22
Unigene008665	2	p3	(CAG)5	15	737	751
Unigene008691	1	p3	(TGA)6	18	563	580
Unigene008716	1	p3	(AGA)5	15	929	943
Unigene008717	1	p3	(GCA)5	15	407	421
Unigene008733	1	p3	(CTA)6	18	2790	2807
Unigene008748	1	p3	(AAC)7	21	1	21
Unigene008748	2	p3	(TAA)5	15	1274	1288
Unigene008773	1	p3	(TCT)5	15	3265	3279
Unigene008774	1	p3	(GAT)5	15	2	16
Unigene008776	3	p3	(GAT)5	15	2071	2085
Unigene008796	1	p3	(ACC)6	18	244	261
Unigene008797	1	p3	(AAT)7	21	1	21
Unigene008798	1	p3	(AAT)7	21	1	21
Unigene008816	2	p3	(CAA)5	15	347	361
Unigene008817	2	p3	(CAA)5	15	347	361
Unigene008818	2	p3	(CAA)5	15	347	361
Unigene008838	1	p3	(TAG)6	18	3345	3362
Unigene008840	1	p3	(CAT)5	15	1310	1324
Unigene008843	1	p3	(TTG)5	15	1	15
Unigene008843	2	p3	(TCC)5	15	1738	1752
Unigene008846	1	p3	(CTT)5	15	2153	2167
Unigene008858	1	p3	(CAC)5	15	1343	1357
Unigene008863	1	p3	(TTC)6	18	207	224
Unigene008880	2	p3	(TCA)5	15	1421	1435
Unigene008899	1	p3	(CAG)7	21	2352	2372
Unigene008904	1	p3	(CAC)8	24	4325	4348
Unigene008933	1	p3	(TGA)5	15	940	954
Unigene008933	2	p3	(GAT)7	21	1100	1120
Unigene008935	1	p3	(ATC)8	24	206	229
Unigene008955	1	p3	(CTC)5	15	1	15
Unigene008967	1	p3	(AAG)5	15	2472	2486
Unigene009014	1	p3	(CAA)6	18	278	295
Unigene009016	1	p3	(TCG)5	15	701	715
Unigene009021	2	p3	(GTT)5	15	5766	5780
Unigene009023	1	p3	(GTT)5	15	5423	5437
Unigene009028	1	p3	(GAG)5	15	801	815
Unigene009028	2	p3	(CTT)5	15	2515	2529
Unigene009030	1	p3	(TTA)5	15	119	133
Unigene009040	1	p3	(CAA)5	15	99	113
Unigene009041	1	p4	(TCAC)5	20	72	91
Unigene009048	2	p3	(GAT)5	15	903	917
Unigene009061	2	p3	(CGC)5	15	419	433
Unigene009072	1	p3	(TAA)5	15	479	493
Unigene009079	2	p3	(TGC)6	18	1711	1728
Unigene009085	1	p3	(CAA)5	15	42	56
Unigene009094	1	p3	(ACA)5	15	391	405
Unigene009115	1	p6	(ACCAGT)6	36	221	256
Unigene009117	1	p3	(TCA)6	18	2422	2439
Unigene009129	1	p3	(GTT)6	18	3081	3098
Unigene009130	1	p3	(GTT)5	15	1	15
Unigene009176	1	p3	(ATC)6	18	586	603
Unigene009177	1	p3	(GAT)6	18	159	176
Unigene009180	1	p3	(AGA)7	21	1948	1968
Unigene009204	2	p3	(AGA)5	15	423	437
Unigene009205	1	p3	(AGA)5	15	1374	1388
Unigene009206	1	p3	(AGA)5	15	1468	1482
Unigene009207	1	p3	(AGA)5	15	1374	1388
Unigene009243	1	p3	(GAT)6	18	274	291
Unigene009243	2	p3	(GAT)5	15	433	447
Unigene009259	1	p3	(ATC)6	18	733	750
Unigene009310	1	p3	(CAA)7	21	1	21
Unigene009313	1	p3	(TGT)6	18	5	22
Unigene009314	1	p3	(TGT)6	18	2441	2458
Unigene009409	1	p3	(TGT)6	18	1676	1693
Unigene009410	1	p3	(TGT)6	18	1902	1919
Unigene009411	1	p3	(TGT)6	18	1826	1843
Unigene009412	1	p3	(TGT)6	18	1804	1821
Unigene009413	1	p3	(TGT)6	18	1865	1882
Unigene009414	1	p3	(TGT)6	18	1737	1754
Unigene009415	1	p3	(CAC)5	15	163	177
Unigene009415	2	p3	(CAA)6	18	866	883
Unigene009476	2	p3	(GTT)5	15	1015	1029
Unigene009485	1	p3	(ATG)5	15	270	284
Unigene009502	1	p3	(CAG)5	15	4362	4376
Unigene009504	1	p3	(GCA)6	18	3616	3633
Unigene009528	1	p3	(GAT)5	15	301	315
Unigene009537	1	p3	(GGT)5	15	1	15
Unigene009539	1	p3	(AAC)6	18	279	296
Unigene009541	1	p3	(ACC)5	15	1519	1533
Unigene009591	1	p3	(AAG)5	15	798	812
Unigene009615	1	p3	(AGA)12	36	1125	1160
Unigene009616	1	p3	(AGA)8	24	2377	2400
Unigene009617	1	p3	(AGA)12	36	2377	2412
Unigene009618	1	p3	(AGA)12	36	1125	1160
Unigene009649	1	p3	(TGT)5	15	4	18
Unigene009650	1	p3	(TGT)5	15	4	18
Unigene009651	1	p3	(TGT)5	15	4	18
Unigene009655	1	p3	(TCA)5	15	2119	2133
Unigene009656	1	p3	(CTG)5	15	1563	1577
Unigene009664	1	p3	(TCT)5	15	90	104
Unigene009706	1	p3	(AGC)5	15	277	291
Unigene009711	1	p3	(CAG)5	15	1605	1619
Unigene009712	1	p3	(CAG)5	15	1854	1868
Unigene009713	1	p3	(CAG)5	15	1691	1705
Unigene009714	1	p3	(CAG)5	15	1955	1969
Unigene009715	1	p3	(CAG)5	15	2139	2153
Unigene009719	1	p3	(ATA)5	15	272	286
Unigene009735	1	p3	(AAC)6	18	2636	2653
Unigene009849	1	p3	(GCA)5	15	1250	1264
Unigene009850	1	p3	(GCA)5	15	360	374
Unigene009868	2	p3	(TTG)6	18	1740	1757
Unigene009884	1	p3	(CAT)5	15	536	550
Unigene009887	1	p3	(GTG)5	15	513	527
Unigene009888	1	p3	(GTG)5	15	222	236
Unigene009892	1	p3	(GTG)5	15	437	451
Unigene009898	1	p3	(TCA)5	15	894	908
Unigene009905	1	p3	(TGA)5	15	1	15
Unigene009918	1	p3	(TGG)5	15	2016	2030
Unigene009963	1	p6	(ACCATT)7	42	218	259
Unigene009988	2	p3	(ATG)6	18	1649	1666
Unigene009989	1	p3	(GGA)5	15	2038	2052
Unigene010009	2	p3	(TCT)5	15	1685	1699
Unigene010020	2	p3	(AGA)14	42	6206	6247
Unigene010027	1	p3	(ATT)5	15	71	85
Unigene010027	2	p3	(TCA)5	15	1210	1224
Unigene010028	1	p3	(TAT)6	18	3	20
Unigene010044	1	p3	(CTT)7	21	1359	1379
Unigene010058	1	p3	(TGG)5	15	1	15
Unigene010059	2	p3	(TGT)5	15	1902	1916
Unigene010060	2	p3	(TTA)5	15	2008	2022
Unigene010060	3	p3	(GTG)7	21	2135	2155
Unigene010060	4	p3	(GAT)5	15	2840	2854
Unigene010061	2	p3	(TGT)5	15	2723	2737
Unigene010062	2	p3	(TTA)5	15	2008	2022
Unigene010062	3	p3	(GTG)7	21	2135	2155
Unigene010062	4	p6	(GTATTG)5	30	2686	2715
Unigene010062	5	p3	(GAT)5	15	2849	2863
Unigene010063	2	p3	(GTG)7	21	2105	2125
Unigene010063	3	p6	(GTATTG)5	30	2653	2682
Unigene010063	4	p3	(GAT)5	15	2816	2830
Unigene010064	2	p3	(GTT)7	21	1363	1383
Unigene010068	1	p3	(CTT)6	18	603	620
Unigene010122	2	p3	(AGA)5	15	430	444
Unigene010123	1	p3	(ACA)7	21	1	21
Unigene010170	1	p3	(TGC)5	15	1418	1432
Unigene010170	2	p3	(CTG)7	21	1573	1593
Unigene010170	3	p3	(CAG)8	24	2292	2315
Unigene010207	1	p3	(GAC)5	15	2291	2305
Unigene010209	1	p3	(GAC)5	15	1929	1943
Unigene010249	1	p4	(AAAG)5	20	121	140
Unigene010250	1	p3	(AAT)5	15	3823	3837
Unigene010252	1	p3	(AAT)5	15	3508	3522
Unigene010270	1	p3	(TGT)6	18	2084	2101
Unigene010274	1	p3	(TCA)5	15	2497	2511
Unigene010308	1	p3	(TCC)6	18	2091	2108
Unigene010311	1	p3	(CTG)8	24	1483	1506
Unigene010312	1	p3	(CTG)8	24	1963	1986
Unigene010347	3	p3	(ATA)6	18	395	412
Unigene010359	1	p3	(TCT)6	18	487	504
Unigene010388	1	p3	(CAT)7	21	4597	4617
Unigene010420	1	p3	(CAT)6	18	237	254
Unigene010436	1	p3	(ATG)6	18	3976	3993
Unigene010448	1	p3	(TAT)7	21	1	21
Unigene010449	1	p3	(ATT)7	21	4076	4096
Unigene010450	1	p3	(ATT)5	15	2776	2790
Unigene010451	1	p3	(GAA)5	15	742	756
Unigene010453	1	p3	(TTG)7	21	3174	3194
Unigene010469	1	p3	(GAT)5	15	746	760
Unigene010477	1	p6	(AGAACC)5	30	1472	1501
Unigene010490	1	p3	(CTG)7	21	1287	1307
Unigene010490	2	p3	(ACC)5	15	1572	1586
Unigene010491	1	p3	(TGC)7	21	544	564
Unigene010505	1	p3	(TAC)5	15	1947	1961
Unigene010535	2	p3	(TAA)5	15	405	419
Unigene010547	1	p3	(TTA)5	15	10	24
Unigene010551	1	p3	(CAA)5	15	670	684
Unigene010551	2	p3	(CAA)7	21	802	822
Unigene010553	1	p3	(CAA)6	18	1	18
Unigene010556	2	p3	(TTG)7	21	857	877
Unigene010581	1	p3	(TTA)8	24	2811	2834
Unigene010605	1	p3	(CCT)5	15	1962	1976
Unigene010606	1	p3	(CCT)5	15	5192	5206
Unigene010607	2	p3	(CCT)5	15	1120	1134
Unigene010608	2	p3	(CCT)5	15	1120	1134
Unigene010609	1	p3	(CCT)5	15	5192	5206
Unigene010674	1	p6	(CCATCA)6	36	417	452
Unigene010675	1	p6	(CCATCA)6	36	2982	3017
Unigene010678	1	p3	(TCA)5	15	538	552
Unigene010680	1	p6	(CCATCA)6	36	2982	3017
Unigene010680	2	p3	(TCA)5	15	3366	3380
Unigene010681	1	p3	(TCA)5	15	3354	3368
Unigene010682	1	p6	(CCATCA)6	36	417	452
Unigene010683	1	p6	(CCATCA)6	36	2982	3017
Unigene010685	1	p3	(TCA)5	15	789	803
Unigene010686	1	p6	(CCATCA)6	36	417	452
Unigene010687	1	p3	(TCA)5	15	538	552
Unigene010688	1	p6	(CCATCA)6	36	417	452
Unigene010688	2	p3	(TCA)5	15	801	815
Unigene010689	1	p6	(CCATCA)6	36	2982	3017
Unigene010692	1	p6	(CCATCA)6	36	417	452
Unigene010703	1	p3	(GGT)5	15	304	318
Unigene010708	1	p3	(CAG)6	18	8	25
Unigene010759	1	p3	(AGC)7	21	289	309
Unigene010759	4	p3	(AAG)5	15	3509	3523
Unigene010760	1	p3	(AGC)7	21	289	309
Unigene010760	4	p3	(AAG)5	15	3530	3544
Unigene010761	1	p3	(TCT)5	15	258	272
Unigene010761	4	p3	(GCT)7	21	3452	3472
Unigene010763	2	p3	(TGC)6	18	1561	1578
Unigene010786	2	p3	(TGA)6	18	907	924
Unigene010796	1	p3	(ATG)5	15	1	15
Unigene010797	1	p4	(TTCT)5	20	395	414
Unigene010797	3	p3	(AGA)5	15	4235	4249
Unigene010797	4	p3	(GAA)5	15	4386	4400
Unigene010835	1	p3	(GTG)7	21	2593	2613
Unigene010871	2	p3	(AAC)5	15	325	339
Unigene010872	1	p3	(TTA)6	18	2145	2162
Unigene010873	1	p3	(TTG)5	15	1567	1581
Unigene010873	2	p6	(TGCTGA)5	30	1753	1782
Unigene010875	1	p3	(TTA)6	18	1579	1596
Unigene010907	2	p3	(TAA)5	15	2618	2632
Unigene010920	1	p3	(ATT)5	15	1095	1109
Unigene010921	1	p3	(ATT)5	15	1096	1110
Unigene010958	1	p3	(CAC)6	18	468	485
Unigene010962	1	p3	(CCG)6	18	142	159
Unigene010980	1	p3	(TAG)5	15	677	691
Unigene010981	1	p3	(ATG)6	18	665	682
Unigene010992	1	p3	(GAA)6	18	13	30
Unigene010992	2	p3	(GCT)5	15	361	375
Unigene010992	3	p3	(CAG)5	15	1093	1107
Unigene010992	4	p3	(CAG)5	15	1246	1260
Unigene010993	1	p3	(TTC)5	15	13	27
Unigene010994	1	p3	(TTC)5	15	13	27
Unigene010996	1	p3	(TTC)5	15	13	27
Unigene011024	1	p3	(ATG)6	18	1110	1127
Unigene011056	1	p3	(CCA)5	15	1133	1147
Unigene011096	1	p3	(TGT)6	18	695	712
Unigene011097	1	p3	(TGT)7	21	1	21
Unigene011097	2	p3	(TGC)5	15	132	146
Unigene011098	1	p4	(AATG)5	20	3826	3845
Unigene011098	2	p3	(GTT)7	21	3986	4006
Unigene011140	1	p3	(TCA)6	18	176	193
Unigene011162	2	p3	(ATG)6	18	7615	7632
Unigene011163	2	p3	(ATG)6	18	7477	7494
Unigene011164	1	p6	(CATATA)7	42	2426	2467
Unigene011169	2	p3	(GTA)6	18	447	464
Unigene011170	1	p3	(AGA)6	18	4499	4516
Unigene011208	2	p3	(TGG)6	18	5140	5157
Unigene011219	1	p3	(ATA)6	18	199	216
Unigene011220	1	p3	(ATA)6	18	199	216
Unigene011232	1	p3	(TGA)5	15	1177	1191
Unigene011241	1	p3	(GGT)7	21	1032	1052
Unigene011268	1	p3	(GAA)6	18	3486	3503
Unigene011269	1	p3	(GAA)6	18	3592	3609
Unigene011284	1	p3	(GTT)6	18	773	790
Unigene011296	1	p3	(ATG)7	21	1	21
Unigene011341	2	p3	(ATC)5	15	2213	2227
Unigene011342	2	p3	(ATC)5	15	2645	2659
Unigene011354	2	p3	(GGT)6	18	913	930
Unigene011361	1	p3	(AAT)5	15	184	198
Unigene011361	2	p3	(TAG)6	18	762	779
Unigene011387	1	p3	(TGA)7	21	1	21
Unigene011387	2	p3	(CTC)7	21	450	470
Unigene011389	1	p3	(CTC)7	21	395	415
Unigene011390	1	p3	(CTC)7	21	395	415
Unigene011391	1	p3	(AGG)7	21	1852	1872
Unigene011392	1	p3	(TGA)7	21	1	21
Unigene011392	2	p3	(CTC)7	21	450	470
Unigene011395	1	p3	(AGG)7	21	1852	1872
Unigene011417	2	p4	(ATTG)5	20	10444	10463
Unigene011444	1	p3	(CCA)5	15	159	173
Unigene011444	2	p3	(TGA)5	15	5635	5649
Unigene011445	1	p3	(CCA)5	15	159	173
Unigene011445	2	p3	(TGA)5	15	5613	5627
Unigene011446	1	p3	(CCA)5	15	159	173
Unigene011446	2	p3	(TGA)5	15	5646	5660
Unigene011447	1	p3	(CCA)5	15	159	173
Unigene011447	2	p3	(TGA)5	15	5687	5701
Unigene011448	1	p3	(TGA)5	15	1313	1327
Unigene011449	1	p3	(CCA)5	15	159	173
Unigene011450	1	p3	(CCA)5	15	159	173
Unigene011453	2	p3	(CAA)6	18	582	599
Unigene011454	1	p3	(GTT)5	15	1182	1196
Unigene011462	1	p4	(GGAG)5	20	419	438
Unigene011463	1	p4	(GGAG)5	20	543	562
Unigene011479	1	p3	(GTT)7	21	1	21
Unigene011539	3	p3	(GAT)5	15	617	631
Unigene011561	2	p3	(GCA)5	15	959	973
Unigene011561	3	p3	(AGC)5	15	2242	2256
Unigene011561	4	p3	(TGC)5	15	2657	2671
Unigene011562	2	p3	(GCA)5	15	959	973
Unigene011562	3	p3	(AGC)5	15	2160	2174
Unigene011562	4	p3	(TGC)5	15	2575	2589
Unigene011562	5	p3	(CAA)5	15	4877	4891
Unigene011570	1	p3	(GGT)5	15	2664	2678
Unigene011571	1	p3	(GGT)5	15	2508	2522
Unigene011586	2	p3	(TTC)5	15	3738	3752
Unigene011596	1	p3	(GAA)5	15	3341	3355
Unigene011668	1	p3	(TTC)6	18	478	495
Unigene011669	1	p3	(TTC)6	18	478	495
Unigene011670	1	p3	(TTC)6	18	478	495
Unigene011671	1	p3	(TTC)6	18	478	495
Unigene011672	1	p3	(TTC)6	18	478	495
Unigene011673	1	p3	(TTC)6	18	478	495
Unigene011693	1	p3	(TTC)5	15	5798	5812
Unigene011724	1	p3	(TGA)6	18	5723	5740
Unigene011742	1	p4	(AAAG)6	24	2967	2990
Unigene011743	1	p4	(AAAG)6	24	1495	1518
Unigene011744	1	p3	(TGA)5	15	1951	1965
Unigene011745	1	p4	(CTTT)6	24	4125	4148
Unigene011745	2	p3	(ATG)6	18	4901	4918
Unigene011746	1	p3	(CAT)6	18	1310	1327
Unigene011746	2	p3	(ACC)5	15	1971	1985
Unigene011746	3	p3	(TGA)5	15	2563	2577
Unigene011748	1	p4	(AAAG)6	24	1495	1518
Unigene011749	1	p3	(TGA)5	15	3423	3437
Unigene011754	1	p3	(TTG)5	15	613	627
Unigene011754	2	p3	(GTT)5	15	847	861
Unigene011894	1	p3	(CAG)6	18	6296	6313
Unigene011895	1	p3	(CAG)6	18	6487	6504
Unigene011926	1	p3	(AAC)5	15	3051	3065
Unigene011984	1	p3	(TGA)5	15	7866	7880
Unigene011985	1	p3	(TGA)5	15	7963	7977
Unigene012012	2	p3	(TAG)7	21	826	846
Unigene012146	1	p3	(GAA)5	15	331	345
Unigene012147	1	p3	(TTC)5	15	858	872
Unigene012158	1	p3	(CGA)5	15	1339	1353
Unigene012198	1	p3	(ATG)7	21	1	21
Unigene012321	1	p3	(AAC)5	15	396	410
Unigene012330	1	p3	(ACA)5	15	126	140
Unigene012398	1	p3	(GTT)6	18	1	18
Unigene012438	1	p4	(TTCG)5	20	221	240
Unigene012579	1	p3	(TGT)7	21	324	344
Unigene012636	1	p3	(TGG)6	18	662	679
Unigene012638	1	p3	(TGT)7	21	1	21
Unigene012639	1	p5	(GTAGT)5	25	161	185
Unigene012663	1	p3	(GAA)5	15	7	21
Unigene012683	1	p3	(TGG)7	21	371	391
Unigene012687	1	p3	(GAG)6	18	1	18
Unigene012742	3	p3	(AAC)5	15	1296	1310
Unigene012746	1	p3	(GTG)6	18	239	256
Unigene012800	1	p3	(TGC)7	21	3	23
Unigene012806	1	p3	(TGG)5	15	551	565
Unigene012818	1	p3	(GGT)6	18	319	336
Unigene012865	1	p3	(TAG)6	18	367	384
Unigene012900	1	p3	(TCA)5	15	277	291
Unigene012909	1	p3	(TTA)7	21	1	21
Unigene012969	1	p3	(ATG)6	18	494	511
Unigene013034	1	p3	(TGT)5	15	499	513
Unigene013041	1	p3	(GTT)5	15	153	167
Unigene013075	1	p3	(ATG)5	15	1	15
Unigene013076	1	p3	(ACC)5	15	385	399
Unigene013078	1	p4	(AACT)6	24	45	68
Unigene013128	1	p3	(CAT)5	15	1	15
Unigene013206	1	p3	(CAC)5	15	7	21
Unigene013230	1	p3	(TTC)5	15	501	515
Unigene013231	1	p3	(ACA)5	15	8	22
Unigene013282	1	p3	(CCG)5	15	338	352
Unigene013304	1	p3	(TAC)5	15	460	474
Unigene013321	1	p3	(TTG)7	21	554	574
Unigene013344	1	p3	(TCA)5	15	56	70
Unigene013382	1	p3	(TTG)5	15	35	49
Unigene013396	1	p3	(GAA)6	18	36	53
Unigene013400	1	p3	(AAT)6	18	1	18
Unigene013400	2	p3	(TGG)6	18	183	200
Unigene013453	1	p3	(CAT)5	15	238	252
Unigene013476	1	p3	(GTT)5	15	578	592
Unigene013576	1	p3	(CAA)5	15	372	386
Unigene013580	1	p3	(TCT)6	18	198	215
Unigene013588	1	p3	(GCA)7	21	1	21
Unigene013613	1	p3	(GAG)5	15	431	445
Unigene013617	1	p3	(GAA)5	15	626	640
Unigene013644	1	p3	(ATC)5	15	744	758
Unigene013656	1	p3	(TTC)5	15	103	117
Unigene013682	1	p3	(GAA)5	15	99	113
Unigene013849	1	p3	(GTG)6	18	10	27
Unigene013898	1	p3	(GGA)7	21	1	21
Unigene013948	1	p3	(GGT)6	18	228	245
Unigene013993	1	p3	(AGC)5	15	345	359
Unigene014128	1	p3	(TGA)5	15	2276	2290
Unigene014136	1	p3	(AAG)5	15	269	283
Unigene014222	1	p3	(ACG)5	15	246	260
Unigene014227	1	p4	(CACG)5	20	389	408
Unigene014267	1	p3	(ATG)5	15	8	22
Unigene014294	1	p3	(CAG)5	15	1621	1635
Unigene014403	1	p3	(TGG)6	18	558	575
Unigene014427	1	p3	(TTC)5	15	2057	2071
Unigene014478	2	p3	(GGT)5	15	313	327
Unigene014488	1	p3	(TTG)6	18	1	18
Unigene014658	1	p3	(GGT)5	15	214	228
Unigene014665	2	p3	(GAA)6	18	224	241
Unigene014703	1	p3	(ACT)7	21	118	138
Unigene014732	2	p3	(GGT)5	15	669	683
Unigene014811	1	p3	(AAC)6	18	1	18
Unigene014962	1	p3	(AAC)7	21	1272	1292
Unigene015174	2	p3	(CAC)7	21	1961	1981
Unigene015306	1	p3	(GGA)5	15	1514	1528
Unigene015313	1	p3	(AAG)5	15	224	238
Unigene015350	1	p4	(TGTT)5	20	1171	1190
Unigene015393	1	p3	(CAA)5	15	4	18
Unigene015423	1	p3	(TTG)5	15	243	257
Unigene015532	1	p3	(ATG)6	18	7	24
Unigene015544	1	p3	(TTC)5	15	111	125
Unigene015601	1	p3	(TAA)5	15	470	484
Unigene015665	1	p3	(TGA)5	15	603	617
Unigene015676	1	p3	(CGT)5	15	252	266
Unigene015676	2	p3	(GGT)7	21	506	526
Unigene015679	1	p3	(TGA)6	18	656	673
Unigene015738	1	p3	(TGC)5	15	1880	1894
Unigene015748	1	p3	(CAT)5	15	2605	2619
Unigene015827	1	p3	(AAG)5	15	336	350
Unigene015840	1	p3	(AAC)6	18	1	18
Unigene015952	1	p3	(GGC)5	15	864	878
Unigene016032	1	p3	(ATC)6	18	40	57
Unigene016042	1	p3	(TTA)5	15	13	27
Unigene016052	1	p3	(CAA)6	18	375	392
Unigene016054	1	p3	(GAT)5	15	1136	1150
Unigene016079	1	p3	(ATG)6	18	281	298
Unigene016096	1	p3	(CTT)5	15	137	151
Unigene016121	1	p3	(ATC)5	15	68	82
Unigene016191	1	p3	(CAT)5	15	156	170
Unigene016216	1	p3	(GGT)5	15	4	18
Unigene016359	1	p3	(ATT)6	18	334	351
Unigene016378	1	p3	(TGA)5	15	807	821
Unigene016399	1	p3	(CAT)5	15	139	153
Unigene016422	1	p3	(GAT)6	18	1	18
Unigene016428	1	p6	(CACCTT)15	90	862	951
Unigene016450	1	p3	(TGT)7	21	337	357
Unigene016460	1	p4	(TTTA)5	20	166	185
Unigene016497	1	p3	(GTT)7	21	1	21
Unigene016525	1	p4	(AAAC)5	20	391	410
Unigene016533	1	p3	(CAA)6	18	728	745
Unigene016550	1	p3	(ATC)5	15	236	250
Unigene016555	1	p3	(GTG)6	18	1	18
Unigene016561	1	p3	(GTG)5	15	9	23
Unigene016563	1	p3	(TTG)6	18	722	739
Unigene016581	1	p3	(CCA)6	18	370	387
Unigene016596	1	p3	(GAA)6	18	972	989
Unigene016606	1	p3	(GGT)5	15	164	178
Unigene016612	1	p3	(TGT)6	18	5	22
Unigene016615	1	p3	(CAA)5	15	8	22
Unigene016615	2	p3	(TTC)7	21	228	248
Unigene016620	1	p3	(ATA)5	15	80	94
Unigene016634	1	p3	(TTG)5	15	1	15
Unigene016663	2	p3	(TGG)7	21	433	453
Unigene016671	1	p3	(GTT)7	21	547	567
Unigene016713	2	p3	(AAC)5	15	212	226
Unigene016722	1	p3	(ATG)6	18	120	137
Unigene016739	2	p3	(GAA)5	15	2208	2222
Unigene016757	1	p3	(ATG)6	18	1	18
Unigene016764	2	p3	(CAA)5	15	1356	1370
Unigene016769	1	p3	(CCA)7	21	117	137
Unigene016802	1	p3	(AGC)5	15	459	473
Unigene016802	2	p3	(GAT)5	15	622	636
Unigene016809	1	p3	(CAT)5	15	898	912
Unigene016815	1	p3	(TCA)7	21	25	45
Unigene016854	2	p3	(ACA)5	15	517	531
Unigene016859	1	p3	(GAA)5	15	2578	2592
Unigene016860	1	p3	(GCT)5	15	16	30
Unigene016867	1	p3	(TAA)6	18	860	877
Unigene016869	1	p3	(ACA)5	15	78	92
Unigene016887	1	p3	(TGC)5	15	440	454
Unigene016932	1	p3	(TTA)6	18	992	1009
Unigene016936	1	p3	(TAT)7	21	1	21
Unigene016949	1	p3	(TTG)5	15	1049	1063
Unigene016952	1	p3	(CAT)5	15	576	590
Unigene016954	1	p3	(TCT)5	15	629	643
Unigene016967	1	p3	(TCA)5	15	827	841
Unigene016980	2	p3	(TAA)5	15	987	1001
Unigene016983	1	p3	(AAG)6	18	1	18
Unigene016984	1	p3	(TCT)6	18	1433	1450
Unigene016987	2	p3	(AGC)5	15	488	502
Unigene017005	1	p3	(GAA)6	18	294	311
Unigene017028	2	p3	(GAG)5	15	633	647
Unigene017036	1	p3	(TAT)7	21	386	406
Unigene017042	1	p3	(ATC)5	15	11	25
Unigene017053	1	p3	(CTG)6	18	1	18
Unigene017063	1	p6	(CATATA)7	42	3158	3199
Unigene017068	1	p3	(CAC)5	15	365	379
Unigene017100	1	p3	(ATG)6	18	2	19
Unigene017121	1	p3	(CAA)6	18	1	18
Unigene017121	2	p3	(ATG)7	21	525	545
Unigene017138	1	p3	(GAT)7	21	1	21
Unigene017143	1	p3	(GAA)7	21	414	434
Unigene017148	1	p3	(GGT)6	18	1	18
Unigene017149	2	p3	(GTG)7	21	332	352
Unigene017154	1	p3	(GAT)6	18	1961	1978
Unigene017164	2	p3	(TGA)6	18	473	490
Unigene017173	1	p3	(TTA)5	15	291	305
Unigene017206	1	p3	(TTG)5	15	596	610
Unigene017235	1	p3	(GTG)7	21	1	21
Unigene017274	1	p3	(AAG)6	18	5	22
Unigene017305	1	p3	(GGT)6	18	78	95
Unigene017305	2	p3	(GAA)6	18	263	280
Unigene017319	1	p3	(GTT)6	18	378	395
Unigene017323	1	p3	(GTT)6	18	1	18
Unigene017323	2	p3	(CAC)6	18	228	245
Unigene017328	1	p3	(GTT)5	15	6	20
Unigene017338	2	p3	(GAG)6	18	1013	1030
Unigene017356	1	p3	(AAT)7	21	147	167
Unigene017356	2	p3	(AAT)7	21	484	504
Unigene017366	1	p3	(CAA)6	18	209	226
Unigene017422	1	p3	(TTG)6	18	2	19
Unigene017465	1	p3	(ACA)7	21	263	283
Unigene017498	1	p3	(GAA)5	15	579	593
Unigene017527	1	p3	(TAC)6	18	173	190
Unigene017532	1	p3	(ACC)6	18	159	176
Unigene017537	1	p3	(TGA)6	18	583	600
Unigene017629	2	p3	(GAA)5	15	932	946
Unigene017643	1	p3	(AAT)6	18	153	170
Unigene017644	1	p3	(ATG)5	15	523	537
Unigene017652	1	p3	(AGG)5	15	723	737
Unigene017663	1	p3	(TCT)5	15	636	650
Unigene017674	1	p3	(TCT)5	15	517	531
Unigene017700	1	p3	(GAT)5	15	575	589
Unigene017702	1	p3	(CAA)6	18	58	75
Unigene017709	1	p3	(CAG)5	15	250	264
Unigene017737	2	p3	(CAC)5	15	389	403
Unigene017743	1	p3	(TCA)5	15	11	25
Unigene017746	1	p3	(CGT)5	15	314	328
Unigene017749	1	p3	(TGT)5	15	23	37
Unigene017766	1	p3	(TAG)6	18	94	111
Unigene017767	1	p3	(CAA)6	18	1	18
Unigene017767	2	p3	(CAA)6	18	465	482
Unigene017854	2	p3	(CAA)5	15	441	455
Unigene017857	1	p3	(CAA)6	18	53	70
Unigene017857	3	p3	(GAT)5	15	942	956
Unigene017860	1	p3	(TAC)5	15	1305	1319
Unigene017860	2	p3	(TAC)5	15	1729	1743
Unigene017905	1	p3	(CCT)5	15	4	18
Unigene017934	1	p3	(GAC)5	15	222	236
Unigene017934	2	p3	(GAG)5	15	459	473
Unigene017958	1	p3	(GGA)7	21	1406	1426
Unigene017964	1	p3	(TGT)5	15	1367	1381
Unigene017964	2	p3	(TTG)5	15	1538	1552
Unigene017996	1	p3	(TTC)5	15	75	89
Unigene017996	2	p3	(AAC)5	15	302	316
Unigene017996	3	p3	(GGT)7	21	774	794
Unigene018029	1	p3	(GAG)5	15	1191	1205
Unigene018069	1	p3	(ACA)5	15	32	46
Unigene018070	1	p3	(TTG)5	15	1971	1985
Unigene018079	1	p3	(GTG)5	15	251	265
Unigene018083	2	p3	(TGC)6	18	499	516
Unigene018085	1	p4	(TCCA)5	20	1	20
Unigene018094	1	p3	(TGG)5	15	422	436
Unigene018132	1	p3	(ATC)7	21	1	21
Unigene018154	1	p3	(GTT)6	18	989	1006
Unigene018177	1	p3	(TCG)7	21	138	158
Unigene018189	1	p3	(TTC)6	18	114	131
Unigene018199	1	p3	(AAT)6	18	6	23
Unigene018209	1	p3	(CAT)6	18	2457	2474
Unigene018223	1	p3	(CTG)7	21	1292	1312
Unigene018293	1	p3	(TGT)5	15	913	927
Unigene018303	1	p3	(CAT)5	15	202	216
Unigene018303	2	p3	(AAT)8	24	608	631
Unigene018308	1	p3	(CTT)6	18	914	931
Unigene018312	2	p5	(CTGAT)6	30	1269	1298
Unigene018328	1	p5	(GGTTT)5	25	618	642
Unigene018336	1	p3	(AGC)5	15	1824	1838
Unigene018343	1	p3	(TTG)7	21	715	735
Unigene018345	1	p3	(AAC)6	18	383	400
Unigene018345	2	p3	(CAA)5	15	942	956
Unigene018347	1	p3	(CAA)6	18	368	385
Unigene018359	1	p3	(CAA)7	21	1	21
Unigene018418	1	p3	(CCA)5	15	30	44
Unigene018462	1	p3	(GTT)7	21	2	22
Unigene018462	2	p3	(TTG)5	15	354	368
Unigene018462	3	p3	(TCA)6	18	1210	1227
Unigene018465	2	p3	(AAC)5	15	255	269
Unigene018489	1	p3	(TGC)5	15	1658	1672
Unigene018503	1	p3	(TGG)6	18	111	128
Unigene018508	1	p3	(ATC)5	15	312	326
Unigene018524	1	p3	(AAT)5	15	207	221
Unigene018533	1	p3	(ATG)5	15	2813	2827
Unigene018537	1	p3	(GTT)6	18	1	18
Unigene018578	1	p3	(TAC)7	21	31	51
Unigene018579	1	p3	(TAC)7	21	31	51
Unigene018618	1	p3	(AAT)5	15	96	110
Unigene018619	1	p3	(AAT)5	15	96	110
Unigene018620	1	p3	(AAT)5	15	96	110
Unigene018628	1	p3	(TTG)6	18	272	289
Unigene018639	1	p3	(GAG)6	18	424	441
Unigene018643	1	p3	(TCA)6	18	1	18
Unigene018644	1	p3	(TGC)6	18	460	477
Unigene018644	2	p3	(TAT)5	15	1538	1552
Unigene018651	1	p3	(ATT)6	18	1	18
Unigene018651	2	p3	(GAA)6	18	611	628
Unigene018655	1	p3	(ACC)6	18	698	715
Unigene018660	1	p3	(ATG)5	15	406	420
Unigene018663	1	p3	(TGT)6	18	546	563
Unigene018670	1	p3	(TAA)5	15	1734	1748
Unigene018682	1	p3	(CAC)5	15	91	105
Unigene018750	1	p3	(TTG)7	21	1005	1025
Unigene018769	1	p3	(GAA)7	21	1524	1544
Unigene018795	1	p3	(ACA)5	15	309	323
Unigene018799	1	p3	(ATA)6	18	637	654
Unigene018809	1	p3	(GAC)5	15	914	928
Unigene018839	1	p3	(TGT)5	15	424	438
Unigene018849	1	p3	(ATT)6	18	1770	1787
Unigene018856	1	p3	(ACT)5	15	535	549
Unigene018857	1	p6	(AATAGT)5	30	1	30
Unigene018859	1	p3	(ATG)6	18	653	670
Unigene018874	1	p3	(CTT)5	15	11	25
Unigene018886	1	p3	(TTG)5	15	951	965
Unigene018886	2	p3	(TTG)5	15	1080	1094
Unigene018889	1	p3	(GGT)5	15	961	975
Unigene018889	2	p3	(TGG)6	18	1125	1142
Unigene018899	2	p3	(TTG)5	15	624	638
Unigene018907	1	p3	(TTC)5	15	2805	2819
Unigene018939	2	p3	(GAG)5	15	731	745
Unigene018958	1	p3	(GTG)7	21	1	21
Unigene018960	1	p3	(CAC)5	15	388	402
Unigene018984	1	p4	(GATT)5	20	2284	2303
Unigene018993	1	p3	(AAG)5	15	684	698
Unigene019031	1	p3	(AGC)5	15	940	954
Unigene019045	1	p3	(TGA)5	15	2165	2179
Unigene019053	3	p3	(GTG)7	21	760	780
Unigene019059	2	p3	(ACA)5	15	1115	1129
Unigene019060	1	p3	(GTT)5	15	527	541
Unigene019066	1	p3	(TAA)5	15	606	620
Unigene019069	3	p3	(ACA)5	15	988	1002
Unigene019083	1	p3	(ATG)5	15	1538	1552
Unigene019119	1	p3	(GCA)5	15	349	363
Unigene019129	1	p3	(ATG)5	15	222	236
Unigene019161	1	p3	(CTA)7	21	85	105
Unigene019174	1	p3	(CAT)6	18	111	128
Unigene019184	1	p3	(TGG)5	15	2904	2918
Unigene019238	1	p3	(GGT)5	15	939	953
Unigene019245	1	p3	(TCA)5	15	284	298
Unigene019252	1	p3	(ATC)6	18	1	18
Unigene019265	1	p3	(TGA)6	18	877	894
Unigene019270	1	p5	(CCTTT)5	25	89	113
Unigene019271	1	p5	(CCTTT)5	25	89	113
Unigene019283	1	p3	(GAA)5	15	1211	1225
Unigene019292	1	p3	(ATC)6	18	1	18
Unigene019297	1	p3	(GCA)5	15	686	700
Unigene019303	1	p3	(TGA)5	15	25	39
Unigene019318	1	p3	(CAT)5	15	375	389
Unigene019358	2	p3	(GTG)5	15	617	631
Unigene019397	1	p3	(TTG)6	18	426	443
Unigene019413	1	p3	(CAG)8	24	3685	3708
Unigene019414	1	p3	(CAG)6	18	155	172
Unigene019433	2	p3	(TTG)6	18	1415	1432
Unigene019434	1	p4	(TCAC)6	24	1	24
Unigene019441	1	p3	(CAA)5	15	29	43
Unigene019443	1	p3	(GGT)6	18	1154	1171
Unigene019475	1	p3	(AAT)5	15	2450	2464
Unigene019489	1	p3	(TGC)7	21	248	268
Unigene019496	1	p3	(CAA)6	18	282	299
Unigene019506	1	p3	(GCA)5	15	553	567
Unigene019537	1	p3	(CAA)5	15	304	318
Unigene019550	2	p3	(CCA)7	21	265	285
Unigene019556	1	p3	(TGA)5	15	957	971
Unigene019586	1	p3	(GTT)5	15	782	796
Unigene019586	2	p3	(GTT)5	15	1160	1174
Unigene019590	1	p5	(ACTAA)5	25	422	446
Unigene019640	1	p3	(CGA)5	15	230	244
Unigene019645	1	p3	(CTG)6	18	1215	1232
Unigene019647	1	p3	(ACT)5	15	71	85
Unigene019649	1	p3	(ACA)12	36	1	36
Unigene019653	3	p3	(GAA)5	15	1300	1314
Unigene019661	1	p3	(CCA)5	15	852	866
Unigene019662	1	p3	(GCT)6	18	533	550
Unigene019670	1	p3	(ATG)7	21	1804	1824
Unigene019678	3	p3	(CTT)5	15	411	425
Unigene019679	1	p3	(GTT)5	15	652	666
Unigene019686	1	p3	(TCT)5	15	3100	3114
Unigene019691	1	p3	(ATA)5	15	422	436
Unigene019697	1	p3	(GTT)5	15	1	15
Unigene019733	1	p3	(GGT)5	15	66	80
Unigene019736	1	p3	(AGA)6	18	197	214
Unigene019753	1	p3	(AAT)5	15	239	253
Unigene019755	1	p3	(ATC)8	24	683	706
Unigene019756	1	p3	(TGA)5	15	1292	1306
Unigene019758	1	p3	(TGG)5	15	2453	2467
Unigene019786	1	p3	(CAC)5	15	2424	2438
Unigene019789	1	p3	(CTG)6	18	1140	1157
Unigene019791	1	p3	(GAG)7	21	1390	1410
Unigene019801	1	p3	(AGA)5	15	806	820
Unigene019806	1	p3	(GAA)5	15	366	380
Unigene019809	1	p3	(AAG)5	15	224	238
Unigene019820	1	p3	(TGA)5	15	912	926
Unigene019838	2	p3	(AGA)5	15	168	182
Unigene019845	1	p3	(GAT)6	18	498	515
Unigene019880	1	p3	(TCT)5	15	180	194
Unigene019885	1	p3	(TGA)5	15	1160	1174
Unigene019885	2	p3	(TCA)6	18	1545	1562
Unigene019893	1	p3	(ATT)6	18	1294	1311
Unigene019896	1	p3	(CCA)5	15	462	476
Unigene019906	1	p3	(TGA)6	18	462	479
Unigene019909	1	p3	(CTG)5	15	440	454
Unigene019910	2	p3	(TTG)5	15	595	609
Unigene019937	1	p3	(AAG)5	15	868	882
Unigene019945	1	p3	(TTC)5	15	95	109
Unigene019954	1	p3	(TGA)6	18	1729	1746
Unigene019959	1	p3	(TGG)7	21	1226	1246
Unigene020004	1	p3	(TCA)5	15	2059	2073
Unigene020015	2	p6	(TGGAGC)6	36	408	443
Unigene020015	3	p3	(ATT)6	18	735	752
Unigene020021	1	p3	(TTG)5	15	676	690
Unigene020026	1	p5	(TAGAT)5	25	322	346
Unigene020043	1	p3	(AAG)5	15	111	125
Unigene020044	2	p3	(ATT)5	15	1252	1266
Unigene020045	1	p3	(TTG)7	21	808	828
Unigene020049	1	p3	(ATC)5	15	751	765
Unigene020059	1	p3	(TTG)5	15	1045	1059
Unigene020078	1	p3	(AAG)5	15	988	1002
Unigene020079	1	p3	(TCT)5	15	1001	1015
Unigene020080	1	p3	(CTC)5	15	63	77
Unigene020082	1	p3	(TCT)5	15	486	500
Unigene020101	1	p3	(ACC)7	21	1	21
Unigene020110	1	p3	(ATC)6	18	989	1006
Unigene020126	1	p3	(CAC)5	15	460	474
Unigene020145	1	p3	(TCT)5	15	2272	2286
Unigene020175	2	p3	(CAA)6	18	726	743
Unigene020176	1	p3	(TTG)5	15	2539	2553
Unigene020195	1	p3	(GCA)5	15	534	548
Unigene020221	1	p3	(CTA)5	15	1066	1080
Unigene020226	1	p3	(TGC)5	15	112	126
Unigene020227	1	p3	(TGC)5	15	112	126
Unigene020235	2	p3	(CTA)5	15	2908	2922
Unigene020251	2	p3	(CAA)5	15	1043	1057
Unigene020252	2	p4	(TATG)5	20	1305	1324
Unigene020255	1	p3	(ATC)7	21	3	23
Unigene020257	1	p3	(ATC)7	21	3	23
Unigene020294	1	p3	(TCA)5	15	198	212
Unigene020308	1	p3	(TAA)5	15	2137	2151
Unigene020326	1	p3	(AAC)7	21	314	334
Unigene020353	1	p3	(GTC)5	15	1277	1291
Unigene020354	1	p3	(GTC)5	15	2069	2083
Unigene020357	1	p3	(TGG)6	18	555	572
Unigene020387	1	p3	(AGA)5	15	421	435
Unigene020393	1	p5	(ATGCA)7	35	1820	1854
Unigene020402	2	p3	(TTG)6	18	900	917
Unigene020418	1	p3	(AAT)5	15	790	804
Unigene020420	1	p3	(ACA)7	21	1	21
Unigene020458	1	p3	(ATA)5	15	663	677
Unigene020518	2	p3	(TGA)5	15	561	575
Unigene020518	3	p3	(GAA)5	15	1257	1271
Unigene020520	1	p3	(GAT)5	15	1788	1802
Unigene020586	1	p3	(CTA)5	15	1539	1553
Unigene020604	2	p3	(GTT)5	15	1568	1582
Unigene020622	1	p3	(GGA)5	15	1707	1721
Unigene020623	1	p3	(GGA)5	15	2136	2150
Unigene020643	1	p3	(GAA)6	18	539	556
Unigene020650	1	p3	(AGA)5	15	1113	1127
Unigene020736	1	p3	(TGC)6	18	2194	2211
Unigene020739	1	p3	(AAG)5	15	2263	2277
Unigene020748	2	p3	(TTG)5	15	1152	1166
Unigene020751	1	p3	(TGT)5	15	1038	1052
Unigene020778	1	p3	(TCA)6	18	5	22
Unigene020779	2	p3	(ATC)6	18	1626	1643
Unigene020779	3	p3	(GCG)5	15	1906	1920
Unigene020788	1	p3	(ATT)5	15	760	774
Unigene020791	2	p3	(CAA)6	18	720	737
Unigene020812	1	p3	(GAT)5	15	448	462
Unigene020844	1	p3	(ATG)6	18	1986	2003
Unigene020845	1	p3	(ATG)6	18	1972	1989
Unigene020849	1	p3	(TGC)5	15	408	422
Unigene020891	1	p3	(GAT)6	18	1297	1314
Unigene020892	1	p3	(ACC)8	24	1	24
Unigene020903	1	p3	(CTT)7	21	310	330
Unigene020911	1	p3	(GAA)5	15	928	942
Unigene020911	2	p3	(CAT)6	18	1325	1342
Unigene020913	1	p3	(TAT)7	21	1924	1944
Unigene020928	1	p3	(CAT)5	15	331	345
Unigene020951	1	p3	(TGG)7	21	1212	1232
Unigene020952	1	p3	(TGG)7	21	1170	1190
Unigene020958	2	p3	(TCT)6	18	1852	1869
Unigene020980	1	p3	(CTG)7	21	1	21
Unigene020987	1	p6	(ATGTGA)5	30	1030	1059
Unigene020988	1	p6	(ATGTGA)5	30	873	902
Unigene021006	1	p6	(TCAACA)5	30	302	331
Unigene021017	1	p3	(TTG)6	18	2158	2175
Unigene021018	2	p3	(TCT)5	15	174	188
Unigene021026	1	p3	(CGT)5	15	268	282
Unigene021027	1	p3	(CGT)5	15	268	282
Unigene021071	1	p3	(TGA)5	15	2630	2644
Unigene021078	1	p3	(GAT)6	18	1538	1555
Unigene021086	1	p3	(TGA)5	15	1402	1416
Unigene021087	1	p3	(TGA)5	15	1255	1269
Unigene021099	1	p3	(AGA)5	15	160	174
Unigene021100	1	p3	(AGA)5	15	160	174
Unigene021130	1	p3	(TTC)6	18	340	357
Unigene021138	2	p3	(TAT)5	15	381	395
Unigene021160	1	p3	(TTG)5	15	1645	1659
Unigene021161	1	p3	(ACA)5	15	447	461
Unigene021175	2	p3	(CAT)5	15	1409	1423
Unigene021179	1	p3	(CAT)5	15	1506	1520
Unigene021211	2	p3	(CAG)6	18	465	482
Unigene021230	1	p3	(CAT)5	15	51	65
Unigene021243	1	p3	(GTG)5	15	1483	1497
Unigene021244	1	p3	(GTG)5	15	1462	1476
Unigene021276	1	p3	(TCT)5	15	1326	1340
Unigene021297	2	p3	(TTG)5	15	1912	1926
Unigene021312	1	p3	(CAT)6	18	6	23
Unigene021319	1	p3	(AGC)5	15	270	284
Unigene021323	1	p3	(ATA)6	18	763	780
Unigene021345	2	p3	(GAG)6	18	1096	1113
Unigene021389	2	p3	(TGG)5	15	323	337
[truncated: 1,899 more rows]
