# Supplementary material for: Transcriptome Analysis of Beta macrocarpa and Identification of Differentially Expressed Transcripts in Response to Beet Necrotic Yellow Vein Virus Infection
Source: PLoS One. 2015 Jul 21;10(7):e0132277. doi: 10.1371/journal.pone.0132277 (PMC4719419; doi:10.1371/journal.pone.0132277)
Supplement: S2 Table — (XLSX) [file pone.0132277.s005.xlsx]

## Sheet: Sheet1
Pathway ID	Pathway	Number
ko01100	Metabolic pathways	2526
ko01110	Biosynthesis of secondary metabolites	1133
ko01120	Microbial metabolism in diverse environments	548
ko03040	Spliceosome	492
ko04141	Protein processing in endoplasmic reticulum	336
ko03010	Ribosome	313
ko04626	Plant-pathogen interaction	271
ko04075	Plant hormone signal transduction	246
ko00230	Purine metabolism	241
ko00500	Starch and sucrose metabolism	235
ko03013	RNA transport	233
ko04120	Ubiquitin mediated proteolysis	227
ko03018	RNA degradation	224
ko04110	Cell cycle	193
ko05016	Huntington's disease	191
ko00240	Pyrimidine metabolism	178
ko03015	mRNA surveillance pathway	176
ko04144	Endocytosis	172
ko04114	Oocyte meiosis	166
ko04146	Peroxisome	161
ko03008	Ribosome biogenesis in eukaryotes	159
ko00520	Amino sugar and nucleotide sugar metabolism	152
ko05010	Alzheimer's disease	150
ko04111	Cell cycle - yeast	149
ko00190	Oxidative phosphorylation	149
ko04142	Lysosome	145
ko04910	Insulin signaling pathway	143
ko00480	Glutathione metabolism	139
ko00330	Arginine and proline metabolism	138
ko05152	Tuberculosis	138
ko00564	Glycerophospholipid metabolism	138
ko00010	Glycolysis / Gluconeogenesis	136
ko00940	Phenylpropanoid biosynthesis	136
ko04070	Phosphatidylinositol signaling system	135
ko00270	Cysteine and methionine metabolism	133
ko00620	Pyruvate metabolism	132
ko00680	Methane metabolism	120
ko04145	Phagosome	120
ko04113	Meiosis - yeast	116
ko03420	Nucleotide excision repair	114
ko04310	Wnt signaling pathway	112
ko00710	Carbon fixation in photosynthetic organisms	110
ko05164	Influenza A	107
ko04020	Calcium signaling pathway	104
ko05200	Pathways in cancer	103
ko00970	Aminoacyl-tRNA biosynthesis	102
ko05012	Parkinson's disease	101
ko04722	Neurotrophin signaling pathway	96
ko00052	Galactose metabolism	96
ko00561	Glycerolipid metabolism	95
ko04150	mTOR signaling pathway	94
ko03022	Basal transcription factors	92
ko04810	Regulation of actin cytoskeleton	91
ko00510	N-Glycan biosynthesis	91
ko00562	Inositol phosphate metabolism	91
ko03440	Homologous recombination	90
ko03060	Protein export	88
ko04720	Long-term potentiation	88
ko00051	Fructose and mannose metabolism	88
ko04914	Progesterone-mediated oocyte maturation	85
ko00360	Phenylalanine metabolism	83
ko00040	Pentose and glucuronate interconversions	80
ko04712	Circadian rhythm - plant	78
ko00903	Limonene and pinene degradation	78
ko04912	GnRH signaling pathway	77
ko00410	beta-Alanine metabolism	77
ko04612	Antigen processing and presentation	77
ko04666	Fc gamma R-mediated phagocytosis	76
ko04115	p53 signaling pathway	76
ko04916	Melanogenesis	75
ko00030	Pentose phosphate pathway	75
ko00982	Drug metabolism - cytochrome P450	74
ko00513	Various types of N-glycan biosynthesis	74
ko00945	Stilbenoid, diarylheptanoid and gingerol biosynthesis	73
ko04010	MAPK signaling pathway	72
ko00053	Ascorbate and aldarate metabolism	72
ko00020	Citrate cycle (TCA cycle)	71
ko00460	Cyanoamino acid metabolism	71
ko05100	Bacterial invasion of epithelial cells	70
ko00790	Folate biosynthesis	70
ko00980	Metabolism of xenobiotics by cytochrome P450	69
ko05130	Pathogenic Escherichia coli infection	69
ko00350	Tyrosine metabolism	69
ko03410	Base excision repair	68
ko00630	Glyoxylate and dicarboxylate metabolism	67
ko04270	Vascular smooth muscle contraction	67
ko00071	Fatty acid metabolism	67
ko00195	Photosynthesis	66
ko00310	Lysine degradation	66
ko00130	Ubiquinone and other terpenoid-quinone biosynthesis	65
ko05162	Measles	65
ko00627	Aminobenzoate degradation	65
ko03050	Proteasome	64
ko03030	DNA replication	64
ko00592	alpha-Linolenic acid metabolism	64
ko00860	Porphyrin and chlorophyll metabolism	63
ko04510	Focal adhesion	61
ko05131	Shigellosis	61
ko00624	Polycyclic aromatic hydrocarbon degradation	61
ko05145	Toxoplasmosis	59
ko00563	Glycosylphosphatidylinositol(GPI)-anchor biosynthesis	59
ko05133	Pertussis	58
ko00640	Propanoate metabolism	58
ko04540	Gap junction	58
ko00900	Terpenoid backbone biosynthesis	57
ko04530	Tight junction	57
ko00511	Other glycan degradation	54
ko01040	Biosynthesis of unsaturated fatty acids	54
ko04724	Glutamatergic synapse	53
ko03320	PPAR signaling pathway	52
ko05322	Systemic lupus erythematosus	52
ko04745	Phototransduction - fly	51
ko05110	Vibrio cholerae infection	51
ko04961	Endocrine and other factor-regulated calcium reabsorption	51
ko04350	TGF-beta signaling pathway	50
ko00380	Tryptophan metabolism	50
ko03430	Mismatch repair	49
ko00280	Valine, leucine and isoleucine degradation	48
ko04520	Adherens junction	48
ko00650	Butanoate metabolism	47
ko00910	Nitrogen metabolism	47
ko04976	Bile secretion	45
ko04360	Axon guidance	45
ko00061	Fatty acid biosynthesis	44
ko04971	Gastric acid secretion	43
ko04662	B cell receptor signaling pathway	43
ko00340	Histidine metabolism	43
ko04740	Olfactory transduction	42
ko04130	SNARE interactions in vesicular transport	42
ko04140	Regulation of autophagy	42
ko04970	Salivary secretion	42
ko00920	Sulfur metabolism	42
ko03070	Bacterial secretion system	41
ko04340	Hedgehog signaling pathway	41
ko00906	Carotenoid biosynthesis	40
ko02010	ABC transporters	40
ko00770	Pantothenate and CoA biosynthesis	40
ko04930	Type II diabetes mellitus	39
ko00625	Chloroalkane and chloroalkene degradation	39
ko04744	Phototransduction	39
ko05142	Chagas disease (American trypanosomiasis)	38
ko00720	Carbon fixation pathways in prokaryotes	38
ko04370	VEGF signaling pathway	38
ko00670	One carbon pool by folate	38
ko05416	Viral myocarditis	37
ko04660	T cell receptor signaling pathway	37
ko00565	Ether lipid metabolism	37
ko04062	Chemokine signaling pathway	36
ko00531	Glycosaminoglycan degradation	36
ko00600	Sphingolipid metabolism	36
ko05211	Renal cell carcinoma	35
ko05014	Amyotrophic lateral sclerosis (ALS)	35
ko05160	Hepatitis C	35
ko04650	Natural killer cell mediated cytotoxicity	34
ko00908	Zeatin biosynthesis	34
ko00400	Phenylalanine, tyrosine and tryptophan biosynthesis	34
ko04623	Cytosolic DNA-sensing pathway	33
ko05020	Prion diseases	33
ko04710	Circadian rhythm - mammal	32
ko00450	Selenocompound metabolism	31
ko00941	Flavonoid biosynthesis	31
ko00100	Steroid biosynthesis	31
ko04012	ErbB signaling pathway	30
ko04210	Apoptosis	30
ko00760	Nicotinate and nicotinamide metabolism	30
ko05120	Epithelial cell signaling in Helicobacter pylori infection	30
ko00521	Streptomycin biosynthesis	27
ko00983	Drug metabolism - other enzymes	26
ko04330	Notch signaling pathway	26
ko04620	Toll-like receptor signaling pathway	26
ko04711	Circadian rhythm - fly	26
ko04920	Adipocytokine signaling pathway	26
ko00300	Lysine biosynthesis	25
ko00260	Glycine, serine and threonine metabolism	25
ko04730	Long-term depression	25
ko00944	Flavone and flavonol biosynthesis	24
ko05323	Rheumatoid arthritis	24
ko04940	Type I diabetes mellitus	24
ko00290	Valine, leucine and isoleucine biosynthesis	24
ko04670	Leukocyte transendothelial migration	24
ko00591	Linoleic acid metabolism	23
ko04664	Fc epsilon RI signaling pathway	23
ko00830	Retinol metabolism	23
ko04621	NOD-like receptor signaling pathway	22
ko04973	Carbohydrate digestion and absorption	22
ko04962	Vasopressin-regulated water reabsorption	22
ko00196	Photosynthesis - antenna proteins	22
ko05221	Acute myeloid leukemia	21
ko04380	Osteoclast differentiation	21
ko05410	Hypertrophic cardiomyopathy (HCM)	20
ko04112	Cell cycle - Caulobacter	20
ko00730	Thiamine metabolism	20
ko00626	Naphthalene degradation	19
ko04122	Sulfur relay system	19
ko04725	Cholinergic synapse	19
ko00430	Taurine and hypotaurine metabolism	19
ko00904	Diterpenoid biosynthesis	18
ko04966	Collecting duct acid secretion	18
ko03450	Non-homologous end-joining	17
ko05140	Leishmaniasis	16
ko00590	Arachidonic acid metabolism	16
ko00514	Other types of O-glycan biosynthesis	16
ko00960	Tropane, piperidine and pyridine alkaloid biosynthesis	16
ko00540	Lipopolysaccharide biosynthesis	15
ko04013	MAPK signaling pathway - fly	14
ko04320	Dorso-ventral axis formation	14
ko04972	Pancreatic secretion	14
ko04260	Cardiac muscle contraction	14
ko00740	Riboflavin metabolism	14
ko00362	Benzoate degradation	13
ko05412	Arrhythmogenic right ventricular cardiomyopathy (ARVC)	13
ko02020	Two-component system	13
ko04975	Fat digestion and absorption	13
ko04630	Jak-STAT signaling pathway	12
ko05146	Amoebiasis	12
ko04011	MAPK signaling pathway - yeast	12
ko00440	Phosphonate and phosphinate metabolism	11
ko04960	Aldosterone-regulated sodium reabsorption	11
ko00966	Glucosinolate biosynthesis	11
ko00902	Monoterpenoid biosynthesis	10
ko00750	Vitamin B6 metabolism	10
ko04974	Protein digestion and absorption	10
ko04622	RIG-I-like receptor signaling pathway	10
ko04977	Vitamin digestion and absorption	9
ko00232	Caffeine metabolism	9
ko00660	C5-Branched dibasic acid metabolism	8
ko00253	Tetracycline biosynthesis	8
ko00603	Glycosphingolipid biosynthesis - globo series	8
ko05143	African trypanosomiasis	7
ko04978	Mineral absorption	7
ko05340	Primary immunodeficiency	7
ko00785	Lipoic acid metabolism	7
ko00643	Styrene degradation	7
ko00062	Fatty acid elongation in mitochondria	7
ko00250	Alanine, aspartate and glutamate metabolism	6
ko00905	Brassinosteroid biosynthesis	6
ko04742	Taste transduction	5
ko00780	Biotin metabolism	5
ko00930	Caprolactam degradation	5
ko00361	Chlorocyclohexane and chlorobenzene degradation	4
ko00281	Geraniol degradation	4
ko04614	Renin-angiotensin system	4
ko04964	Proximal tubule bicarbonate reclamation	3
ko00623	Toluene degradation	3
ko00364	Fluorobenzoate degradation	3
ko00901	Indole alkaloid biosynthesis	3
ko00909	Sesquiterpenoid biosynthesis	3
ko00550	Peptidoglycan biosynthesis	3
ko01053	Biosynthesis of siderophore group nonribosomal peptides	2
ko00120	Primary bile acid biosynthesis	2
ko00072	Synthesis and degradation of ketone bodies	2
ko00942	Anthocyanin biosynthesis	1
ko00312	beta-Lactam resistance	1
ko00311	Penicillin and cephalosporin biosynthesis	1
ko00140	Steroid hormone biosynthesis	1
ko00523	Polyketide sugar unit biosynthesis	1
ko00471	D-Glutamine and D-glutamate metabolism	1
ko04080	Neuroactive ligand-receptor interaction	1
