# Supplementary material for: Transcriptome Analysis of Beta macrocarpa and Identification of Differentially Expressed Transcripts in Response to Beet Necrotic Yellow Vein Virus Infection
Source: PLoS One. 2015 Jul 21;10(7):e0132277. doi: 10.1371/journal.pone.0132277 (PMC4719419; doi:10.1371/journal.pone.0132277)
Supplement: S3 Table — (XLSX) [file pone.0132277.s006.xlsx]

## Sheet: Sheet1
	Primers used in qRT-PCR for validation of expression of transcripts selected
	primer name	Nucleotide sequence(5’-3’)	Gene ID	Locus	Description
	XLOC_000970F	AACGAAAGATGTCAGAATGCCAA	XLOC_000970	Unigene000970:0-601	predicted protein
	XLOC_000970R	AAAGTCTTTTGTCACCGCAGT
	XLOC_000972F	ACAATACCGGCATATAAAGTCCC	XLOC_000972	Unigene000972:0-1084	putative Germin-like protein 2-1
	XLOC_000972R	CTCGTGTAGACTTTGCGTCA
	XLOC_002917F	CGCAGCTAACAGCACGACAC	XLOC_002917	Unigene002917:0-859	Osmotin precursor, putative
	XLOC_002917R	CGAATACACTCTCGCCAACCC
	XLOC_004735F	CCTTCTTCATTGTATTCGCCTT	XLOC_004735	Unigene004735:0-1586	cellulose synthase-like protein G2-like
	XLOC_004735R	CTTTATCGATCCTCCGCCAA
	XLOC_005698F	CCATAAGCTGTGCATTGGAGT	XLOC_005698	Unigene005698:0-1174	thaumatin-like protein
	XLOC_005698R	TTGGACTGTCACCGCCAAC
	XLOC_007719F	CGGCGCAAATCCAACCATG	XLOC_007119	Unigene007119:0-1175	tubulin beta-2 chain
	XLOC_007719R	GTAACCTGCTGCCTTCGCTTC
	XLOC_007941F	TCAGGAAATGGCAACTTCGAC	XLOC_007941	Unigene007941:0-2171	tryptophan synthase beta chain 2
	XLOC_007941R	ATGATACATGAAGCCTACGCAAG
	XLOC_008187F	CTCCAGCGAGGTTCTCTCCGTA	XLOC_008187	Unigene008187:0-835	pathogenesis-related protein 1a
	XLOC_008187R	CTCCAGCGAGGTTCTCTCCGTA
	XLOC_012130F	TGGGCATTTTCAACCATAGCTG	XLOC_012130	Unigene012130:0-2015	cysteine proteinase RD21a-like
	XLOC_012130R	CTACAAGTTCCTGCTCGGAT
	XLOC_027615F	CAGCCCGTGTGCAAGATCCCA	XLOC_027615	Unigene027612:0-4195	probable ubiquitin-conjugating enzyme E2 24-like
	XLOC_027615R	CACCAGTCACCAAGTTGCCAGT
	XLOC_036680F	TGACTTTGTTTACACCGGCTT	XLOC_036680	Unigene036677:0-1343	auxin-binding protein ABP19a-like
	XLOC_036680R	TGCCATAGAAATACCTAGACCA
	XLOC_040566F	CCAAGACGAACTGAATTACGCCAA	XLOC_040566	Unigene040563:0-895	basic form of pathogenesis-related protein 1-like
	XLOC_040566R	TTCCAATACTTGTTCTGCCGGTCCT
	XLOC_061319F	TTCGCTAAGGCCGCATACACA	XLOC_061319	Unigene061315:0-1276	predicted protein [Populus trichocarpa]
	XLOC_061319R	CTTTACTTCACCTAATGCCCAA
